# Supplementary material for: 4-Meth­oxy­benzamidinium bromide
Source: Acta Crystallogr Sect E Struct Rep Online. 2012 Dec 8;69(Pt 1):o56. doi: 10.1107/S1600536812049872 (PMC3588269; doi:10.1107/S1600536812049872)
Supplement: Supplementary file 1 [file e-69-00o56-sup1.cif]

##############################################################################
#                                                                            #
# This CIF contains the data in a paper accepted for publication in          #
# Acta Crystallographica Section E. It conforms to the requirements of       #
# Notes for Authors for Acta Crystallographica Section E, and has been       #
# peer reviewed under the auspices of the IUCr Commission on Journals.       #
#                                                                            #
# Full details of the Crystallographic Information File format               #
# are given in the paper "The Crystallographic Information File (CIF):       #
# a New Standard Archive File for Crystallography" by S. R. Hall, F. H.      #
# Allen and I. D. Brown [Acta Cryst. (1991), A47, 655-685].                  #
#                                                                            #
# The current version of the core CIF dictionary is obtainable from          #
# ftp://ftp.iucr.org/pub/cif_core.dic.                                       #
#                                                                            #
# Software is freely available for graphical display of the structure(s)     #
# in this CIF. For information consult the CIF software page                 #
# http://www.iucr.org/resources/cif/software.                                #
#                                                                            #
# This file may be used for bona fide research purposes within the           #
# scientific community so long as proper attribution is given to the journal # 
# article from which it was obtained.                                        #
#                                                                            #
##############################################################################
data_global
_audit_creation_method
;
CrysAlis RED (Oxford Diffraction, 2006)
;
_journal_date_recd_electronic     2012-12-03
_journal_date_accepted     2012-12-05
_journal_name_full     'Acta Crystallographica, Section E'
_journal_year     2013
_journal_volume     69
_journal_issue      1
_journal_page_first     o56
_journal_page_last     o56
_journal_paper_category     QO
_journal_paper_doi     10.1107/S1600536812049872
_journal_coeditor_code     RZ5032
_publ_contact_author_name     'Prof. Gustavo Portalone'
_publ_contact_author_address
;
Chemistry Department
University of Rome I "La Sapienza"
P.le A. Moro, 5
I-00185 Rome
Italy
;
_publ_contact_author_email     'g.portalone@caspur.it'
_publ_contact_author_fax     '39 6 4991 3819'
_publ_contact_author_phone     '39 6 4991 3106'
_publ_section_title
;
4-Methoxybenzamidinium bromide
;
loop_
    _publ_author_name
    _publ_author_address
    'Simona Irrera'
;
Chemistry Department
"Sapienza" University of Rome
P.le A. Moro, 5
I-00185 Rome
Italy
;
    'Gustavo Portalone'
;
Chemistry Department
"Sapienza" University of Rome
P.le A. Moro, 5
I-00185 Rome
Italy
;
_computing_data_collection
;
CrysAlis CCD (Oxford Diffraction, 2006)
;
_computing_cell_refinement
;
CrysAlis RED (Oxford Diffraction, 2006)
;
_computing_data_reduction
;
CrysAlis RED (Oxford Diffraction, 2006)
;
data_I
_audit_creation_method     SHELXL-97
_chemical_name_systematic
;
4-Methoxybenzamidinium bromide
;
_chemical_name_common     ?
_chemical_formula_moiety     'C8 H11 N2 O +, Br -'
_chemical_formula_sum     'C8 H11 Br N2 O'
_chemical_formula_iupac     'C8 H11 N2 O +, Br -'
_chemical_formula_weight     231.10
_chemical_melting_point     ?
_symmetry_cell_setting     orthorhombic
_symmetry_space_group_name_H-M     'P 21 21 21'
_symmetry_space_group_name_Hall     'P 2ac 2ab'
loop_
    _symmetry_equiv_pos_as_xyz
    'x, y, z'
    '-x+1/2, -y, z+1/2'
    '-x, y+1/2, -z+1/2'
    'x+1/2, -y+1/2, -z'
_cell_length_a     7.5657(6)
_cell_length_b     10.8711(7)
_cell_length_c     11.5419(7)
_cell_angle_alpha     90.00
_cell_angle_beta     90.00
_cell_angle_gamma     90.00
_cell_volume     949.29(11)
_cell_formula_units_Z     4
_cell_measurement_reflns_used     10829
_cell_measurement_theta_min     3.2131
_cell_measurement_theta_max     32.5065
_cell_measurement_temperature     298(2)
_exptl_crystal_description     'tablets'
_exptl_crystal_colour     'colourless'
_exptl_crystal_size_max     0.18
_exptl_crystal_size_mid     0.12
_exptl_crystal_size_min     0.10
_exptl_crystal_density_diffrn     1.617
_exptl_crystal_density_meas     ?
_exptl_crystal_density_method     'not measured'
_exptl_crystal_F_000     464
_exptl_absorpt_coefficient_mu     4.286
_exptl_absorpt_correction_type     multi-scan
_exptl_absorpt_process_details
;
(CrysAlis PRO; Agilent, 2011)
;
_exptl_absorpt_correction_T_min     0.5126
_exptl_absorpt_correction_T_max     0.6739
_exptl_special_details     ?
_diffrn_ambient_temperature     298(2)
_diffrn_radiation_type     MoK\a
_diffrn_radiation_wavelength     0.71069
_diffrn_radiation_source     'Enhance (Mo) X-ray Source'
_diffrn_radiation_monochromator     'graphite'
_diffrn_measurement_device_type     'Agilent Xcalibur Sapphire3'
_diffrn_measurement_method     '\w and \f'
_diffrn_detector_area_resol_mean     16.0696
_diffrn_reflns_number     34724
_diffrn_reflns_av_R_equivalents     0.0426
_diffrn_reflns_av_sigmaI/netI     0.0209
_diffrn_reflns_theta_min     3.22
_diffrn_reflns_theta_max     31.99
_diffrn_reflns_theta_full     31.99
_diffrn_measured_fraction_theta_max     0.998
_diffrn_measured_fraction_theta_full     0.998
_diffrn_reflns_limit_h_min     -11
_diffrn_reflns_limit_h_max     11
_diffrn_reflns_limit_k_min     -16
_diffrn_reflns_limit_k_max     16
_diffrn_reflns_limit_l_min     -17
_diffrn_reflns_limit_l_max     17
_diffrn_standards_number     ?
_diffrn_standards_interval_count     ?
_diffrn_standards_interval_time     ?
_diffrn_standards_decay_%     ?
_refine_special_details
;
Refinement of <i>F</i>^2^ against ALL reflections. The weighted <i>R</i>-factor
<i>wR</i> and goodness of fit <i>S</i> are based on <i>F</i>^2^, conventional
<i>R</i>-factors <i>R</i> are based on <i>F</i>, with <i>F</i> set to zero for
negative <i>F</i>^2^. The threshold expression of <i>F</i>^2^ >
2\s(<i>F</i>^2^) is used only for calculating <i>R</i>-factors(gt) <i>etc</i>.
and is not relevant to the choice of reflections for refinement.
<i>R</i>-factors based on <i>F</i>^2^ are statistically about twice as large
as those based on <i>F</i>, and <i>R</i>- factors based on ALL data will be
even larger.
;
_reflns_number_total     3278
_reflns_number_gt     2903
_reflns_threshold_expression     I>2\s(I)
_refine_ls_structure_factor_coef     Fsqd
_refine_ls_matrix_type     full
_refine_ls_R_factor_all     0.0356
_refine_ls_R_factor_gt     0.0273
_refine_ls_wR_factor_gt     0.0527
_refine_ls_wR_factor_ref     0.0547
_refine_ls_goodness_of_fit_ref     1.089
_refine_ls_restrained_S_all     1.089
_refine_ls_number_reflns     3278
_refine_ls_number_parameters     126
_refine_ls_number_restraints     0
_refine_ls_hydrogen_treatment     mixed
_refine_ls_weighting_scheme     calc
_refine_ls_weighting_details
         'calc w=1/[\s^2^(Fo^2^)+(0.0236P)^2^+0.1235P] where P=(Fo^2^+2Fc^2^)/3'
_atom_sites_solution_hydrogens     geom
_atom_sites_solution_primary     direct
_atom_sites_solution_secondary     difmap
_refine_ls_shift/su_max     0.000
_refine_ls_shift/su_mean     0.000
_refine_diff_density_max     0.220
_refine_diff_density_min     -0.310
_refine_ls_extinction_method     none
_refine_ls_extinction_coef     ?
_refine_ls_abs_structure_details     'Flack (1983), 1387 Friedel pairs'
_refine_ls_abs_structure_Flack     -0.002(9)
loop_
    _atom_type_symbol
    _atom_type_description
    _atom_type_scat_dispersion_real
    _atom_type_scat_dispersion_imag
    _atom_type_scat_source
    'C' 'C' 0.0033 0.0016
                         'International Tables Vol C Tables 4.2.6.8 and 6.1.1.4'
    'H' 'H' 0.0000 0.0000
                         'International Tables Vol C Tables 4.2.6.8 and 6.1.1.4'
    'N' 'N' 0.0061 0.0033
                         'International Tables Vol C Tables 4.2.6.8 and 6.1.1.4'
    'O' 'O' 0.0106 0.0060
                         'International Tables Vol C Tables 4.2.6.8 and 6.1.1.4'
    'Br' 'Br' -0.2901 2.4595
                         'International Tables Vol C Tables 4.2.6.8 and 6.1.1.4'
_computing_data_collection     'CrysAlis CCD (Oxford Diffraction, 2006)'
_computing_cell_refinement     'CrysAlis RED (Oxford Diffraction, 2006)'
_computing_data_reduction     'CrysAlis RED (Oxford Diffraction, 2006)'
_computing_structure_solution     'SIR97 (Altomare <i>et al.</i>, 1999)'
_computing_structure_refinement     'SHELXL97 (Sheldrick, 2008)'
_computing_molecular_graphics     'WinGX (Farrugia, 2012)'
_computing_publication_material     'WinGX (Farrugia, 2012)'
loop_
    _atom_site_type_symbol
    _atom_site_label
    _atom_site_fract_x
    _atom_site_fract_y
    _atom_site_fract_z
    _atom_site_U_iso_or_equiv
    _atom_site_adp_type
    _atom_site_calc_flag
    _atom_site_refinement_flags
    _atom_site_occupancy
    _atom_site_symmetry_multiplicity
    _atom_site_disorder_assembly
    _atom_site_disorder_group
    Br Br1 0.35106(3) 0.611694(17) -0.195955(16) 0.04325(6) Uani d . 1 1 . .
    O O1 0.3480(2) -0.16213(12) 0.17351(11) 0.0435(3) Uani d . 1 1 . .
    N N1 0.4313(3) 0.31784(17) -0.13950(15) 0.0431(4) Uani d . 1 1 . .
    H H1A 0.431(3) 0.392(3) -0.169(2) 0.056(7) Uiso d . 1 1 . .
    H H1B 0.484(3) 0.261(3) -0.181(2) 0.062(8) Uiso d . 1 1 . .
    N N2 0.3375(3) 0.40022(16) 0.02982(15) 0.0440(4) Uani d . 1 1 . .
    H H2A 0.329(3) 0.480(2) -0.003(2) 0.060(7) Uiso d . 1 1 . .
    H H2B 0.300(3) 0.394(3) 0.092(2) 0.054(7) Uiso d . 1 1 . .
    C C1 0.3765(2) 0.18004(16) 0.01954(14) 0.0312(3) Uani d . 1 1 . .
    C C2 0.3378(3) 0.07914(17) -0.04827(15) 0.0387(4) Uani d . 1 1 . .
    H H2 0.3177 0.0898 -0.1271 0.046 Uiso calc R 1 1 . .
    C C3 0.3284(3) -0.03770(17) -0.00107(16) 0.0407(4) Uani d . 1 1 . .
    H H3 0.3034 -0.1052 -0.0477 0.049 Uiso calc R 1 1 . .
    C C4 0.3568(3) -0.05267(15) 0.11722(15) 0.0347(3) Uani d . 1 1 . .
    C C5 0.3987(2) 0.04789(17) 0.18527(16) 0.0383(4) Uani d . 1 1 . .
    H H5 0.4210 0.0370 0.2638 0.046 Uiso calc R 1 1 . .
    C C6 0.4076(2) 0.16333(18) 0.13810(16) 0.0364(4) Uani d . 1 1 . .
    H H6 0.4344 0.2306 0.1848 0.044 Uiso calc R 1 1 . .
    C C7 0.3823(2) 0.30343(17) -0.03201(15) 0.0319(4) Uani d . 1 1 . .
    C C8 0.3064(3) -0.26858(18) 0.1078(2) 0.0521(6) Uani d . 1 1 . .
    H H8A 0.1936 -0.2578 0.0711 0.078 Uiso calc R 1 1 . .
    H H8B 0.3021 -0.3388 0.1581 0.078 Uiso calc R 1 1 . .
    H H8C 0.3955 -0.2811 0.0498 0.078 Uiso calc R 1 1 . .
loop_
    _atom_site_aniso_label
    _atom_site_aniso_U_11
    _atom_site_aniso_U_22
    _atom_site_aniso_U_33
    _atom_site_aniso_U_12
    _atom_site_aniso_U_13
    _atom_site_aniso_U_23
    Br1 0.05673(11) 0.03755(9) 0.03548(8) -0.00280(10) -0.00105(9) 0.01017(8)
    O1 0.0614(8) 0.0328(6) 0.0364(7) 0.0010(7) -0.0039(7) 0.0042(5)
    N1 0.0643(11) 0.0313(8) 0.0338(8) 0.0052(8) 0.0086(8) 0.0021(7)
    N2 0.0634(10) 0.0317(8) 0.0368(8) 0.0032(10) 0.0107(8) -0.0013(7)
    C1 0.0340(9) 0.0304(8) 0.0291(7) 0.0011(7) 0.0007(7) 0.0000(6)
    C2 0.0536(11) 0.0369(9) 0.0255(7) -0.0042(9) -0.0032(8) -0.0002(6)
    C3 0.0581(13) 0.0329(8) 0.0311(8) -0.0050(9) -0.0029(9) -0.0035(7)
    C4 0.0385(8) 0.0324(8) 0.0332(8) 0.0036(9) 0.0004(9) 0.0038(6)
    C5 0.0489(10) 0.0387(9) 0.0272(8) 0.0020(7) -0.0061(8) 0.0017(7)
    C6 0.0459(10) 0.0335(9) 0.0298(8) 0.0018(8) -0.0040(7) -0.0055(7)
    C7 0.0331(9) 0.0312(8) 0.0313(8) -0.0008(7) -0.0005(7) -0.0012(6)
    C8 0.0759(17) 0.0332(10) 0.0474(11) 0.0008(10) 0.0045(11) 0.0001(8)
_geom_special_details
;
All s.u.'s (except the s.u. in the dihedral angle between two l.s. planes) are
estimated using the full covariance matrix. The cell s.u.'s are taken into
account individually in the estimation of s.u.'s in distances, angles and
torsion angles; correlations between s.u.'s in cell parameters are only used
when they are defined by crystal symmetry. An approximate (isotropic)
treatment of cell s.u.'s is used for estimating s.u.'s involving l.s. planes.
;
loop_
    _geom_bond_atom_site_label_1
    _geom_bond_atom_site_label_2
    _geom_bond_site_symmetry_2
    _geom_bond_distance
    _geom_bond_publ_flag
    O1 C4 . 1.357(2) ?
    O1 C8 . 1.419(2) ?
    N1 C7 . 1.304(2) ?
    N1 H1A . 0.87(3) ?
    N1 H1B . 0.88(3) ?
    N2 C7 . 1.316(2) ?
    N2 H2A . 0.95(3) ?
    N2 H2B . 0.78(2) ?
    C1 C2 . 1.379(2) ?
    C1 C6 . 1.400(2) ?
    C1 C7 . 1.468(2) ?
    C2 C3 . 1.384(3) ?
    C2 H2 . 0.9300 ?
    C3 C4 . 1.392(2) ?
    C3 H3 . 0.9300 ?
    C4 C5 . 1.383(3) ?
    C5 C6 . 1.370(3) ?
    C5 H5 . 0.9300 ?
    C6 H6 . 0.9300 ?
    C8 H8A . 0.9600 ?
    C8 H8B . 0.9600 ?
    C8 H8C . 0.9600 ?
loop_
    _geom_angle_atom_site_label_1
    _geom_angle_atom_site_label_2
    _geom_angle_atom_site_label_3
    _geom_angle_site_symmetry_1
    _geom_angle_site_symmetry_3
    _geom_angle
    _geom_angle_publ_flag
    C4 O1 C8 . . 118.05(14) ?
    C7 N1 H1A . . 118.6(16) ?
    C7 N1 H1B . . 124.6(17) ?
    H1A N1 H1B . . 116(2) ?
    C7 N2 H2A . . 122.2(16) ?
    C7 N2 H2B . . 122(2) ?
    H2A N2 H2B . . 115(3) ?
    C2 C1 C6 . . 119.15(17) ?
    C2 C1 C7 . . 120.22(15) ?
    C6 C1 C7 . . 120.62(16) ?
    C1 C2 C3 . . 121.18(16) ?
    C1 C2 H2 . . 119.4 ?
    C3 C2 H2 . . 119.4 ?
    C2 C3 C4 . . 119.05(16) ?
    C2 C3 H3 . . 120.5 ?
    C4 C3 H3 . . 120.5 ?
    O1 C4 C5 . . 115.62(15) ?
    O1 C4 C3 . . 124.37(16) ?
    C5 C4 C3 . . 120.01(16) ?
    C6 C5 C4 . . 120.66(16) ?
    C6 C5 H5 . . 119.7 ?
    C4 C5 H5 . . 119.7 ?
    C5 C6 C1 . . 119.93(17) ?
    C5 C6 H6 . . 120.0 ?
    C1 C6 H6 . . 120.0 ?
    N1 C7 N2 . . 119.54(18) ?
    N1 C7 C1 . . 120.25(16) ?
    N2 C7 C1 . . 120.21(16) ?
    O1 C8 H8A . . 109.5 ?
    O1 C8 H8B . . 109.5 ?
    H8A C8 H8B . . 109.5 ?
    O1 C8 H8C . . 109.5 ?
    H8A C8 H8C . . 109.5 ?
    H8B C8 H8C . . 109.5 ?
loop_
    _geom_torsion_atom_site_label_1
    _geom_torsion_atom_site_label_2
    _geom_torsion_atom_site_label_3
    _geom_torsion_atom_site_label_4
    _geom_torsion_site_symmetry_1
    _geom_torsion_site_symmetry_2
    _geom_torsion_site_symmetry_3
    _geom_torsion_site_symmetry_4
    _geom_torsion
    _geom_torsion_publ_flag
    C6 C1 C2 C3 . . . . 0.4(3) ?
    C7 C1 C2 C3 . . . . -178.8(2) ?
    C1 C2 C3 C4 . . . . 0.7(3) ?
    C8 O1 C4 C5 . . . . -179.67(18) ?
    C8 O1 C4 C3 . . . . -0.2(3) ?
    C2 C3 C4 O1 . . . . 178.8(2) ?
    C2 C3 C4 C5 . . . . -1.8(3) ?
    O1 C4 C5 C6 . . . . -178.63(18) ?
    C3 C4 C5 C6 . . . . 1.9(3) ?
    C4 C5 C6 C1 . . . . -0.8(3) ?
    C2 C1 C6 C5 . . . . -0.3(3) ?
    C7 C1 C6 C5 . . . . 178.87(17) ?
    C2 C1 C7 N1 . . . . -31.3(3) ?
    C6 C1 C7 N1 . . . . 149.52(19) ?
    C2 C1 C7 N2 . . . . 148.4(2) ?
    C6 C1 C7 N2 . . . . -30.7(3) ?
loop_
    _geom_hbond_atom_site_label_D
    _geom_hbond_atom_site_label_H
    _geom_hbond_atom_site_label_A
    _geom_hbond_site_symmetry_A
    _geom_hbond_distance_DH
    _geom_hbond_distance_HA
    _geom_hbond_distance_DA
    _geom_hbond_angle_DHA
    N1 H1A Br1 . 0.87(3) 2.48(3) 3.3163(19) 159(2)
    N1 H1B Br1 3_644 0.88(3) 2.49(3) 3.3676(19) 176(2)
    N2 H2A Br1 . 0.95(3) 2.65(3) 3.4765(17) 145(2)
    N2 H2B Br1 2_565 0.78(2) 2.70(3) 3.4742(17) 175(2)
_iucr_refine_instructions_details
;
TITL exp_639 in P2(1)2(1)2(1)
REM P2(1)2(1)2(1) (#19 in standard setting)
CELL 0.71073   7.565693  10.871117  11.541869  90.0000  90.0000  90.0000
ZERR    4.00   0.000607   0.000689   0.000684   0.0000   0.0000   0.0000
LATT -1
SYMM -x+1/2,-y, z+1/2
SYMM -x, y+1/2,-z+1/2
SYMM  x+1/2,-y+1/2,-z
SFAC C H N O Br
UNIT 32.00 44.00 8.00 4.00 4.00
L.S.      15
TEMP 25
SIZE 0.18 0.12 0.10
EQIV $1 [-x+1, y-1/2, -z-1/2]
EQIV $2 [-X+1/2, -Y+1, Z+1/2]
FMAP      2
PLAN     30
CONF
BOND $H
HTAB
HTAB N1 Br1
HTAB N1 Br1_$1
HTAB N2 Br1
HTAB N2 Br1_$2
ACTA
MPLA C1 C2 C3 C4 C5 C6
MPLA C1 C7 N1 N2
OMIT -2 64
OMIT 0 2 0
WGHT    0.023600    0.123500
FVAR       5.81302
BR1   5    0.351058    0.611694   -0.195955    11.00000    0.05673    0.03755 =
         0.03548    0.01017   -0.00105   -0.00280
O1    4    0.347971   -0.162125    0.173509    11.00000    0.06139    0.03275 =
         0.03636    0.00422   -0.00394    0.00098
N1    3    0.431290    0.317839   -0.139504    11.00000    0.06429    0.03126 =
         0.03376    0.00208    0.00863    0.00516
H1A   2    0.430882    0.391960   -0.168948    11.00000    0.05578
H1B   2    0.483866    0.260997   -0.181462    11.00000    0.06182
N2    3    0.337509    0.400220    0.029819    11.00000    0.06341    0.03171 =
         0.03683   -0.00131    0.01066    0.00324
H2A   2    0.328719    0.480281   -0.003102    11.00000    0.06039
H2B   2    0.300295    0.393952    0.092402    11.00000    0.05358
C1    1    0.376455    0.180038    0.019537    11.00000    0.03403    0.03044 =
         0.02908    0.00005    0.00070    0.00108
C2    1    0.337797    0.079135   -0.048268    11.00000    0.05356    0.03688 =
         0.02551   -0.00017   -0.00324   -0.00416
AFIX  43
H2    2    0.317692    0.089786   -0.127123    11.00000   -1.20000
AFIX   0
C3    1    0.328384   -0.037695   -0.001072    11.00000    0.05809    0.03293 =
         0.03113   -0.00348   -0.00292   -0.00504
AFIX  43
H3    2    0.303410   -0.105238   -0.047734    11.00000   -1.20000
AFIX   0
C4    1    0.356823   -0.052672    0.117216    11.00000    0.03855    0.03244 =
         0.03318    0.00379    0.00037    0.00365
C5    1    0.398679    0.047889    0.185270    11.00000    0.04891    0.03873 =
         0.02717    0.00167   -0.00609    0.00197
AFIX  43
H5    2    0.420980    0.037025    0.263846    11.00000   -1.20000
AFIX   0
C6    1    0.407616    0.163332    0.138099    11.00000    0.04593    0.03349 =
         0.02976   -0.00547   -0.00398    0.00177
AFIX  43
H6    2    0.434350    0.230552    0.184756    11.00000   -1.20000
AFIX   0
C7    1    0.382306    0.303426   -0.032007    11.00000    0.03308    0.03120 =
         0.03133   -0.00119   -0.00050   -0.00084
C8    1    0.306422   -0.268578    0.107832    11.00000    0.07586    0.03318 =
         0.04740    0.00015    0.00452    0.00080
AFIX 137
H8A   2    0.193600   -0.257821    0.071143    11.00000   -1.50000
H8B   2    0.302083   -0.338833    0.158145    11.00000   -1.50000
H8C   2    0.395469   -0.281116    0.049767    11.00000   -1.50000
HKLF 4
REM  exp_639 in P2(1)2(1)2(1)
REM R1 =  0.0273 for   2903 Fo > 4sig(Fo)  and  0.0356 for all   3278 data
REM    126 parameters refined using      0 restraints
END
WGHT      0.0236      0.1235
REM Highest difference peak  0.220,  deepest hole -0.310,  1-sigma level  0.056
Q1    1   0.5769  0.6434 -0.1988  11.00000  0.05    0.22
Q2    1   0.3791  0.5972 -0.2599  11.00000  0.05    0.21
Q3    1   0.1306 -0.2464  0.1152  11.00000  0.05    0.21
Q4    1   0.2683  0.6776 -0.2167  11.00000  0.05    0.20
Q5    1   0.2216  0.6184 -0.2377  11.00000  0.05    0.20
Q6    1   0.1464  0.5223 -0.1426  11.00000  0.05    0.20
Q7    1   0.4533  0.6153 -0.1537  11.00000  0.05    0.19
Q8    1   0.2600  0.6368 -0.2554  11.00000  0.05    0.19
Q9    1   0.2512  0.5796 -0.2412  11.00000  0.05    0.19
Q10   1   0.5766  0.5052 -0.0592  11.00000  0.05    0.18
Q11   1   0.2292  0.6098 -0.1650  11.00000  0.05    0.18
Q12   1   0.1776  0.2549  0.0510  11.00000  0.05    0.17
Q13   1   0.1693  0.5606 -0.0869  11.00000  0.05    0.17
Q14   1   0.6076  0.0191  0.1955  11.00000  0.05    0.17
Q15   1   0.2526  0.2599 -0.1577  11.00000  0.05    0.16
Q16   1   0.0933  0.4399 -0.0205  11.00000  0.05    0.16
Q17   1   0.1496 -0.0936 -0.0167  11.00000  0.05    0.16
Q18   1   0.1501 -0.1631 -0.0541  11.00000  0.05    0.16
Q19   1   0.6342  0.2965 -0.1658  11.00000  0.05    0.16
Q20   1   0.1292  0.4200  0.0483  11.00000  0.05    0.16
Q21   1   0.1273  0.5645 -0.0604  11.00000  0.05    0.16
Q22   1   0.6289  0.2298 -0.1243  11.00000  0.05    0.16
Q23   1   0.2700  0.3396  0.1973  11.00000  0.05    0.16
Q24   1   0.4704  0.2016 -0.2656  11.00000  0.05    0.16
Q25   1   0.3943  0.5235 -0.1888  11.00000  0.05    0.16
Q26   1   0.2932  0.1248 -0.0018  11.00000  0.05    0.15
Q27   1   0.1740 -0.3787 -0.0207  11.00000  0.05    0.15
Q28   1   0.6293  0.2006 -0.1947  11.00000  0.05    0.15
Q29   1   0.1397 -0.2767  0.0435  11.00000  0.05    0.15
Q30   1   0.1333 -0.0083  0.1761  11.00000  0.05    0.15
;
