# Supplementary material for: 4-Meth­oxy­benzamidinium bromide
Source: Acta Crystallogr Sect E Struct Rep Online. 2012 Dec 8;69(Pt 1):o56. doi: 10.1107/S1600536812049872 (PMC3588269; doi:10.1107/S1600536812049872)
Supplement: Supplementary file 2 [file e-69-00o56-Isup2.hkl]

#
# h,k,l, Fc-squared, Fo-squared, sigma(Fo-squared) and status flag
#
data_I
_shelx_title ' exp_639 in P2(1)2(1)2(1)'
_shelx_refln_list_code          4
_shelx_F_calc_maximum      182.13
_exptl_crystal_F_000       464.00
_reflns_d_resolution_high  0.6708
 
loop_
 _symmetry_equiv_pos_as_xyz
 'x, y, z'
 '-x+1/2, -y, z+1/2'
 '-x, y+1/2, -z+1/2'
 'x+1/2, -y+1/2, -z'
 
_cell_length_a     7.5657
_cell_length_b    10.8711
_cell_length_c    11.5419
_cell_angle_alpha  90.000
_cell_angle_beta   90.000
_cell_angle_gamma  90.000
 
_shelx_F_squared_multiplier     1.000
 
loop_
 _refln_index_h
 _refln_index_k
 _refln_index_l
 _refln_F_squared_calc
 _refln_F_squared_meas
 _refln_F_squared_sigma
 _refln_observed_status
   2   0   0     3733.61     3847.98     23.50 o
   4   0   0    15556.65    15623.92     93.87 o
   6   0   0     1700.71     1675.19     21.13 o
   8   0   0      100.57       95.10      6.37 o
  10   0   0       71.58       76.88      8.58 o
   1   1   0      580.76      613.16      3.38 o
   2   1   0      543.44      568.30      4.49 o
   3   1   0       16.22       17.78      1.15 o
   4   1   0     2968.80     3003.31     17.98 o
   5   1   0      662.18      631.88      7.30 o
   6   1   0       68.13       68.92      3.01 o
   7   1   0       49.35       51.98      3.04 o
   8   1   0      288.39      280.79      6.64 o
   9   1   0       50.01       50.27      4.06 o
  10   1   0        2.17       12.00      4.09 o
  11   1   0        5.39        8.44      8.61 o
   1   2   0     2678.87     2911.98     15.26 o
   2   2   0      341.81      348.05      3.23 o
   3   2   0     3874.86     3753.74     19.16 o
   4   2   0      108.12      109.08      2.71 o
   5   2   0       78.72       82.88      2.79 o
   6   2   0      170.69      170.80      4.25 o
   7   2   0      478.47      471.15      7.53 o
   8   2   0        0.07        1.46      2.62 o
   9   2   0        9.94       10.67      3.34 o
  10   2   0       10.61       12.40      4.55 o
  11   2   0        3.11       19.20     11.19 o
   1   3   0     3638.77     3773.20     26.94 o
   2   3   0     4580.66     4583.29     37.65 o
   3   3   0      302.00      282.15      3.68 o
   4   3   0      451.72      415.91      7.44 o
   5   3   0      456.50      466.85      6.81 o
   6   3   0      629.07      634.71      8.82 o
   7   3   0       43.56       42.29      3.17 o
   8   3   0      235.04      233.46      7.19 o
   9   3   0       17.99       22.75      3.75 o
  10   3   0        8.29       19.05      4.45 o
  11   3   0        4.24       10.76     10.64 o
   0   4   0    11710.32    11071.54    398.21 o
   1   4   0      874.29      898.71      6.24 o
   2   4   0      681.11      703.07      6.47 o
   3   4   0      183.84      176.86      3.36 o
   4   4   0     2967.33     2918.78     20.97 o
   5   4   0       64.73       66.67      2.94 o
   6   4   0      820.12      794.36     10.44 o
   7   4   0       31.27       32.92      3.45 o
   8   4   0       31.19       29.68      3.71 o
   9   4   0        1.61        6.10      3.48 o
  10   4   0       61.30       80.78      6.16 o
   1   5   0     4427.11     4426.37     21.75 o
   2   5   0      288.00      291.41      3.74 o
   3   5   0      391.52      391.36      5.95 o
   4   5   0      178.78      165.61      6.31 o
   5   5   0     2141.79     2101.26     21.11 o
   6   5   0       45.35       54.40      3.50 o
   7   5   0       32.26       33.94      3.56 o
   8   5   0       37.01       45.67      4.20 o
   9   5   0       84.02       84.57      5.53 o
  10   5   0        0.62        8.69      4.60 o
   0   6   0      709.54      700.00     10.08 o
   1   6   0     1676.80     1646.61     11.13 o
   2   6   0      558.04      559.97      9.07 o
   3   6   0     2484.11     2471.51     18.95 o
   4   6   0      124.20      125.47      3.92 o
   5   6   0        3.09        3.55      1.87 o
   6   6   0      359.49      352.85      8.33 o
   7   6   0      399.84      388.10      8.86 o
   8   6   0        0.29        1.37      3.68 o
   9   6   0       30.25       35.08      4.65 o
  10   6   0       17.21       11.82      6.41 o
   1   7   0       17.97       16.64      1.76 o
   2   7   0     3584.08     3501.27     28.19 o
   3   7   0        0.83        4.73      1.77 o
   4   7   0       15.01       10.21      2.05 o
   5   7   0       57.90       64.21      3.67 o
   6   7   0      351.43      346.19      8.09 o
   7   7   0       17.52       18.06      3.71 o
   8   7   0       14.56       21.20      4.18 o
   9   7   0        4.84       14.57      4.19 o
  10   7   0        6.94        3.90      6.65 o
   0   8   0      246.45      251.25      6.28 o
   1   8   0      445.32      456.27      6.63 o
   2   8   0      334.68      323.32      4.93 o
   3   8   0     1196.97     1203.50     14.55 o
   4   8   0       42.14       40.14      2.81 o
   5   8   0       66.97       56.02      3.62 o
   6   8   0      273.22      263.48      7.35 o
   7   8   0      152.86      148.55      6.47 o
   8   8   0        2.62        7.31      4.32 o
   9   8   0       33.07       42.74      5.70 o
   1   9   0     4221.16     4211.72     45.82 o
   2   9   0      498.44      470.37      7.78 o
   3   9   0      479.32      486.28      8.66 o
   4   9   0       70.18       69.14      5.14 o
   5   9   0     1510.37     1519.53     20.98 o
   6   9   0        7.00       11.10      3.78 o
   7   9   0        6.08        1.23      4.36 o
   8   9   0        7.14       10.85      4.63 o
   9   9   0       46.68       33.64      9.93 o
   0  10   0      621.85      606.12     12.09 o
   1  10   0      258.04      249.82      7.51 o
   2  10   0       40.47       42.93      2.88 o
   3  10   0      339.08      339.94      7.86 o
   4  10   0      219.47      218.17      7.89 o
   5  10   0        4.48        7.74      3.91 o
   6  10   0       68.93       78.88      7.12 o
   7  10   0       36.26       42.30      5.53 o
   8  10   0        9.64       11.28      5.66 o
   1  11   0       46.62       47.51      3.11 o
   2  11   0      612.76      603.03     14.32 o
   3  11   0       72.75       69.59      4.14 o
   4  11   0       88.50       88.32      5.48 o
   5  11   0        8.55       10.89      4.77 o
   6  11   0       38.03       40.62      4.85 o
   7  11   0        0.66       11.86      5.26 o
   8  11   0       26.76       33.46     11.46 o
   0  12   0      104.76      101.28      6.69 o
   1  12   0       65.77       71.70      4.49 o
   2  12   0       20.58       22.02      4.16 o
   3  12   0      214.35      213.90      8.11 o
   4  12   0       47.32       46.65      4.81 o
   5  12   0        2.64        9.69      4.45 o
   6  12   0       22.41       24.97      5.20 o
   7  12   0       88.98      103.98      9.59 o
   1  13   0      306.78      312.52      9.03 o
   2  13   0        0.89        7.41      4.05 o
   3  13   0       81.66       84.17      6.85 o
   4  13   0        3.16       -0.03      4.81 o
   5  13   0      134.53      142.14      8.76 o
   6  13   0        2.25        0.77      6.26 o
   0  14   0      604.38      615.51     30.94 o
   1  14   0        0.86        2.72      4.76 o
   2  14   0       13.37       14.76      4.50 o
   3  14   0       11.15       -0.44      5.17 o
   4  14   0      159.76      158.34      9.33 o
   5  14   0        3.08        2.44     10.19 o
   1  15   0       10.70       14.17      4.68 o
   2  15   0       74.42       63.47      7.09 o
   3  15   0        1.83        2.89      6.38 o
   4  15   0       61.92       41.38     10.42 o
   0  16   0        1.97       -7.82      9.75 o
   1  16   0       37.29       36.55     10.36 o
   1   0   1     1161.53     1269.84      5.22 o
   2   0   1    33170.94    28149.24    128.35 o
   3   0   1     1977.57     1983.99     14.45 o
   4   0   1     1238.08     1197.64      8.84 o
   5   0   1       14.91       11.04      1.21 o
   6   0   1      420.07      438.58      6.65 o
   7   0   1      507.99      489.56      7.73 o
   8   0   1       86.53       80.98      4.21 o
   9   0   1       61.25       62.67      4.85 o
  10   0   1        1.38        1.28      4.41 o
  11   0   1       10.63       16.91      5.53 o
 -11   1   1        2.94       16.36      6.78 o
 -10   1   1       10.09       19.18      4.44 o
  -9   1   1       26.49       36.77      4.02 o
  -8   1   1      131.93      132.81      5.07 o
  -7   1   1        4.13        2.53      2.12 o
  -6   1   1      779.52      778.67      9.01 o
  -5   1   1      753.14      746.42      8.01 o
  -4   1   1      304.70      325.48      4.23 o
  -3   1   1      231.83      231.51      3.03 o
  -2   1   1    14129.39    13511.46     52.52 o
  -1   1   1      976.49     1094.63      5.67 o
   1   1   1      703.64      790.19      4.36 o
   2   1   1    14618.76    13776.37     63.23 o
   3   1   1      380.32      402.30      3.71 o
   4   1   1      479.82      513.98      5.47 o
   5   1   1      732.03      731.99      8.82 o
   6   1   1      815.82      812.79      9.56 o
   7   1   1        9.51        7.71      2.26 o
   8   1   1      162.56      158.46      5.30 o
   9   1   1       28.49       31.29      3.86 o
  10   1   1        9.96       17.07      4.19 o
  11   1   1        3.17       20.13      7.10 o
 -11   2   1        0.24       19.63      8.52 o
 -10   2   1      113.68      111.44      6.61 o
  -9   2   1        6.27       11.35      3.28 o
  -8   2   1       97.61       94.13      4.36 o
  -7   2   1       26.08       26.61      2.42 o
  -6   2   1     1793.95     1769.24     16.81 o
  -5   2   1      153.93      157.61      3.60 o
  -4   2   1     3569.18     3512.53     21.25 o
  -3   2   1      478.61      474.95      4.40 o
  -2   2   1     2905.49     2953.13     14.02 o
  -1   2   1       88.41      107.59      1.44 o
   0   2   1    11152.35    11394.06    138.42 o
   1   2   1      144.53      165.00      1.83 o
   2   2   1     2812.58     2812.14     12.12 o
   3   2   1      510.86      505.20      4.74 o
   4   2   1     3234.78     3171.09     17.87 o
   5   2   1      213.41      209.09      4.22 o
   6   2   1     1752.04     1735.18     19.17 o
   7   2   1       16.67       17.97      2.94 o
   8   2   1       80.12       82.29      4.29 o
   9   2   1        8.99       11.70      3.52 o
  10   2   1      100.92      100.62      6.45 o
  11   2   1        0.23       -5.82      8.70 o
 -11   3   1        3.80       13.67     12.00 o
 -10   3   1        6.30       18.10      4.57 o
  -9   3   1       39.66       39.97      4.41 o
  -8   3   1       93.10       93.36      4.92 o
  -7   3   1       26.73       28.35      2.70 o
  -6   3   1      136.42      136.67      4.14 o
  -5   3   1     1339.63     1299.24     11.98 o
  -4   3   1      420.43      423.73      4.99 o
  -3   3   1     1033.69     1070.98      7.72 o
  -2   3   1     4321.45     4394.29     23.60 o
  -1   3   1     7193.08     7305.59     68.75 o
   0   3   1      150.45      157.03      1.94 o
   1   3   1     6925.16     7006.83     56.67 o
   2   3   1     4640.94     4676.11     21.45 o
   3   3   1     1059.28     1085.46      9.74 o
   4   3   1      471.75      493.17      6.10 o
   5   3   1     1402.47     1365.01     12.37 o
   6   3   1      163.46      167.54      4.79 o
   7   3   1       23.94       23.54      2.86 o
   8   3   1      111.42      114.62      5.44 o
   9   3   1       49.22       59.16      4.77 o
  10   3   1        5.23       14.24      4.51 o
  11   3   1        3.79       13.65      9.65 o
 -10   4   1        7.84        8.00      3.76 o
  -9   4   1       31.25       41.23      4.49 o
  -8   4   1       43.45       45.29      4.12 o
  -7   4   1      381.62      390.79      8.21 o
  -6   4   1      117.85      122.36      4.04 o
  -5   4   1        3.37        5.14      1.06 o
  -4   4   1      449.94      441.21      5.38 o
  -3   4   1     3532.81     3386.48     25.88 o
  -2   4   1     1352.31     1364.10      9.63 o
  -1   4   1     2420.13     2490.93     16.30 o
   0   4   1     2643.35     2752.46     15.23 o
   1   4   1     2666.69     2713.53     17.06 o
   2   4   1     1290.26     1316.28      8.83 o
   3   4   1     3673.49     3556.77     20.78 o
   4   4   1      454.07      457.78      5.86 o
   5   4   1        4.10        5.51      1.64 o
   6   4   1      106.57      107.46      3.98 o
   7   4   1      396.48      383.02      8.45 o
   8   4   1       47.68       50.06      4.16 o
   9   4   1       27.99       33.34      4.66 o
  10   4   1        8.73       11.32      5.04 o
 -10   5   1        1.51       10.41      4.39 o
  -9   5   1       13.66       14.38      5.78 o
  -8   5   1      170.05      167.15      6.50 o
  -7   5   1       90.53       87.92      4.77 o
  -6   5   1      268.57      267.15      6.76 o
  -5   5   1      232.64      236.31      5.05 o
  -4   5   1      884.79      856.45     10.81 o
  -3   5   1      620.97      645.44      8.37 o
  -2   5   1     2276.70     2182.37     16.75 o
  -1   5   1      574.72      589.64      4.93 o
   0   5   1      177.44      228.09      3.40 o
   1   5   1      575.73      575.63      5.39 o
   2   5   1     2237.30     2112.28     13.02 o
   3   5   1      547.67      547.31      5.77 o
   4   5   1      962.35      941.44     10.14 o
   5   5   1      224.74      219.13      4.62 o
   6   5   1      272.37      282.43      7.27 o
   7   5   1       91.78       89.90      4.68 o
   8   5   1      173.31      179.21      6.67 o
   9   5   1       13.20        9.23      4.05 o
  10   5   1        1.38        7.32      4.55 o
 -10   6   1       19.53       17.68      7.89 o
  -9   6   1       14.26       12.81      4.69 o
  -8   6   1       45.55       50.26      4.85 o
  -7   6   1      145.24      142.63      6.10 o
  -6   6   1      274.61      265.42      7.32 o
  -5   6   1      195.64      199.39      5.16 o
  -4   6   1     1691.50     1669.75     14.63 o
  -3   6   1     1195.57     1226.73     16.46 o
  -2   6   1      245.78      237.89      5.55 o
  -1   6   1      992.05     1030.67      7.87 o
   0   6   1     6505.38     6420.03     39.06 o
   1   6   1      981.89      997.83      8.35 o
   2   6   1      221.41      221.43      3.38 o
   3   6   1     1156.77     1184.89     11.26 o
   4   6   1     1493.60     1477.77     13.76 o
   5   6   1      191.85      193.53      5.09 o
   6   6   1      232.84      235.86      6.45 o
   7   6   1      140.04      151.33      5.81 o
   8   6   1       36.02       39.05      5.93 o
   9   6   1       12.83       11.43      4.19 o
  10   6   1       12.65       16.73      6.22 o
 -10   7   1        2.38        0.71      7.73 o
  -9   7   1       80.33       91.43      6.29 o
  -8   7   1       30.22       28.82      4.22 o
  -7   7   1       62.05       61.02      4.64 o
  -6   7   1       20.85       18.78      3.31 o
  -5   7   1     1198.23     1177.01     16.16 o
  -4   7   1      303.84      312.71      6.78 o
  -3   7   1      304.66      305.61      5.65 o
  -2   7   1      217.06      223.64      4.17 o
  -1   7   1     2713.09     2719.72     18.55 o
   0   7   1      541.60      550.39      6.54 o
   1   7   1     2803.97     2828.69     22.57 o
   2   7   1      281.20      288.09      4.77 o
   3   7   1      297.59      299.32      4.99 o
   4   7   1      283.95      285.06      6.17 o
   5   7   1     1237.66     1200.40     15.11 o
   6   7   1       28.26       24.55      3.41 o
   7   7   1       59.76       53.31      4.48 o
   8   7   1       34.86       33.69      5.88 o
   9   7   1       88.61       88.30      6.25 o
  10   7   1        0.86        1.52      5.95 o
  -9   8   1        8.67       12.01      5.15 o
  -8   8   1       13.62       17.41      4.18 o
  -7   8   1      238.19      225.40      7.69 o
  -6   8   1       27.68       29.63      3.51 o
  -5   8   1       65.88       62.58      3.73 o
  -4   8   1      436.53      440.31      8.41 o
  -3   8   1     1277.21     1254.39     12.46 o
  -2   8   1       36.81       38.72      1.94 o
  -1   8   1      846.01      870.29      9.30 o
   0   8   1     1077.05     1075.15      9.99 o
   1   8   1      796.82      797.40     10.56 o
   2   8   1       78.22       83.84      2.98 o
   3   8   1     1181.74     1135.87     12.77 o
   4   8   1      463.78      462.34      8.09 o
   5   8   1       73.39       72.64      4.23 o
   6   8   1       62.65       62.06      4.09 o
   7   8   1      201.74      197.89      7.40 o
   8   8   1       13.64       17.44      4.14 o
   9   8   1        9.76       18.72      4.71 o
  -9   9   1        2.22       13.58     11.49 o
  -8   9   1       82.55       84.85      7.31 o
  -7   9   1       71.29       68.22      5.75 o
  -6   9   1       83.82       91.11      6.14 o
  -5   9   1        4.75        0.16      3.37 o
  -4   9   1      444.43      438.50     10.45 o
  -3   9   1      847.06      849.53     22.12 o
  -2   9   1      440.91      446.94      8.85 o
  -1   9   1      542.42      544.95      7.61 o
   0   9   1      717.58      691.69      7.71 o
   1   9   1      545.21      546.66      8.64 o
   2   9   1      546.72      548.69      8.49 o
   3   9   1      886.20      866.99     16.54 o
   4   9   1      350.75      349.08      8.90 o
   5   9   1        5.56       10.02      3.76 o
   6   9   1      111.53      120.59      6.33 o
   7   9   1       77.64       78.73      6.30 o
   8   9   1       75.56       85.20      6.91 o
   9   9   1        1.56        5.04      7.94 o
  -8  10   1        2.33        3.84      5.17 o
  -7  10   1       82.80       89.41      6.42 o
  -6  10   1       26.80       12.77      4.09 o
  -5  10   1       42.33       46.77      4.46 o
  -4  10   1      164.07      165.53      7.65 o
  -3  10   1      764.23      760.36     12.48 o
  -2  10   1       68.46       65.57      3.84 o
  -1  10   1      794.67      797.51     12.36 o
   0  10   1      536.77      521.65      9.24 o
   1  10   1      726.58      717.67      9.21 o
   2  10   1       95.59      100.02      3.71 o
   3  10   1      789.61      788.13     12.74 o
   4  10   1      169.05      167.72      7.44 o
   5  10   1       26.16       25.61      4.43 o
   6  10   1       38.31       46.24      5.13 o
   7  10   1       86.12       98.95      7.11 o
   8  10   1        2.62        2.41      4.87 o
  -8  11   1        0.23       32.69     13.66 o
  -7  11   1       24.97       30.16      5.05 o
  -6  11   1        5.18        8.98      4.19 o
  -5  11   1      411.39      413.43     10.91 o
  -4  11   1       17.02       20.80      4.21 o
  -3  11   1       41.95       44.51      3.91 o
  -2  11   1       20.35       23.17      3.47 o
  -1  11   1      788.73      780.69     12.48 o
   0  11   1       69.79       65.12      3.68 o
   1  11   1      838.34      827.42     12.71 o
   2  11   1       17.59       21.40      2.93 o
   3  11   1       35.73       44.12      4.11 o
   4  11   1       14.28       17.45      3.89 o
   5  11   1      421.11      433.31     14.28 o
   6  11   1        9.49       11.68      4.47 o
   7  11   1       25.69       24.42      6.06 o
   8  11   1        0.57       -8.53      8.53 o
  -7  12   1       14.32       24.10      6.56 o
  -6  12   1       46.74       58.35      7.66 o
  -5  12   1       16.95       26.15      6.47 o
  -4  12   1      122.48      138.99      7.55 o
  -3  12   1      148.72      146.02      6.94 o
  -2  12   1       51.95       56.42      4.65 o
  -1  12   1       49.14       48.34      4.16 o
   0  12   1      398.68      408.90     10.47 o
   1  12   1       74.52       77.94      4.19 o
   2  12   1       63.01       63.28      4.40 o
   3  12   1      142.45      141.16      7.24 o
   4  12   1      126.82      128.96      6.80 o
   5  12   1       16.58       23.36      5.19 o
   6  12   1       44.80       39.63      5.85 o
   7  12   1       17.54       27.13      7.50 o
  -6  13   1       21.80       34.30      5.89 o
  -5  13   1       27.93       29.84      4.91 o
  -4  13   1       67.83       65.92      6.41 o
  -3  13   1       29.66       34.70      5.00 o
  -2  13   1      351.90      353.68     11.64 o
  -1  13   1       61.38       68.68      4.95 o
   0  13   1       29.50       33.01      4.15 o
   1  13   1       54.46       66.87      5.44 o
   2  13   1      353.21      358.71     10.04 o
   3  13   1       31.28       40.14      5.71 o
   4  13   1       51.42       53.56      6.02 o
   5  13   1       22.70       37.57      6.61 o
   6  13   1       25.16       31.01      8.01 o
  -5  14   1        0.57        9.48      6.87 o
  -4  14   1        9.09        2.51      5.31 o
  -3  14   1       91.19      100.65      7.26 o
  -2  14   1      101.46      103.61      6.31 o
  -1  14   1       88.71       85.34      6.87 o
   0  14   1       26.55       24.41      4.34 o
   1  14   1       68.13       69.26      5.73 o
   2  14   1      108.36      111.09      7.84 o
   3  14   1      105.29      108.47      7.44 o
   4  14   1        6.92        3.33      5.40 o
   5  14   1        0.47       -5.95      7.26 o
  -4  15   1        5.09        5.61     10.81 o
  -3  15   1        4.15        0.82      4.92 o
  -2  15   1       50.65       60.00      7.44 o
  -1  15   1       89.33       87.47      6.67 o
   0  15   1       10.36       17.13      4.69 o
   1  15   1       78.68       82.49      7.02 o
   2  15   1       55.50       74.14      7.64 o
   3  15   1        4.32       16.73      6.82 o
   4  15   1        3.78       25.72     19.91 o
  -1  16   1       11.52        8.36     11.84 o
   0  16   1       65.97       46.53      9.32 o
   1  16   1       16.02       17.72      9.21 o
   0   0   2      977.28     1205.05      9.79 o
   1   0   2       31.10       43.08      0.75 o
   2   0   2       83.31       83.12      1.71 o
   3   0   2      119.59      109.22      2.18 o
   4   0   2      746.22      719.84      6.66 o
   5   0   2      300.01      285.62      4.11 o
   6   0   2      164.81      175.54      4.32 o
   7   0   2       51.88       45.67      2.94 o
   8   0   2        8.73       11.07      2.88 o
   9   0   2       35.71       34.92      3.99 o
  10   0   2       30.60       31.25      5.05 o
  11   0   2        5.63        9.83      6.81 o
 -11   1   2        6.83       15.74      7.32 o
 -10   1   2       18.75       20.01      4.49 o
  -9   1   2       53.80       61.32      4.71 o
  -8   1   2      156.32      151.29      5.63 o
  -7   1   2      132.65      125.99      4.29 o
  -6   1   2      543.41      541.49      6.93 o
  -5   1   2     1173.94     1200.12     10.05 o
  -4   1   2     2900.04     2940.78     20.26 o
  -3   1   2      327.67      325.06      3.37 o
  -2   1   2     7009.05     7070.96     35.83 o
  -1   1   2     2932.82     3197.26     13.19 o
   0   1   2    10695.96    10731.24    118.76 o
   1   1   2     3416.18     3702.92     16.00 o
   2   1   2     7473.95     7436.65     35.21 o
   3   1   2      334.84      327.75      3.82 o
   4   1   2     2909.23     2916.93     16.57 o
   5   1   2     1090.07     1092.42     10.35 o
   6   1   2      645.43      657.56      8.88 o
   7   1   2      159.14      156.33      4.88 o
   8   1   2      166.56      160.00      5.72 o
   9   1   2       44.12       43.74      4.11 o
  10   1   2       25.65       18.32      4.12 o
  11   1   2        9.05        6.75      7.30 o
 -11   2   2        2.34       -0.19     14.17 o
 -10   2   2        1.62        4.85      4.28 o
  -9   2   2       22.95       21.29      3.69 o
  -8   2   2      410.85      377.26      7.87 o
  -7   2   2      373.38      373.16      7.18 o
  -6   2   2      375.08      375.14      6.07 o
  -5   2   2       51.82       59.10      2.24 o
  -4   2   2     2669.76     2709.32     15.62 o
  -3   2   2     4446.12     4350.23     21.49 o
  -2   2   2     3638.83     3683.67     17.67 o
  -1   2   2     3581.91     3725.93     22.68 o
   0   2   2      115.21      136.64      1.80 o
   1   2   2     3408.78     3458.07     17.87 o
   2   2   2     3364.02     3351.68     16.00 o
   3   2   2     4087.46     3943.06     20.35 o
   4   2   2     2698.36     2686.28     14.93 o
   5   2   2       49.48       41.97      1.87 o
   6   2   2      301.44      303.55      5.78 o
   7   2   2      336.94      336.17      6.69 o
   8   2   2      381.70      364.56      7.92 o
   9   2   2       18.40       19.77      3.84 o
  10   2   2        1.21        7.95      4.14 o
  11   2   2        2.10        0.61      8.52 o
 -11   3   2        1.09       23.95     12.81 o
 -10   3   2        4.38        7.18      5.09 o
  -9   3   2       14.03       23.67      3.99 o
  -8   3   2      213.59      215.78      6.85 o
  -7   3   2       63.21       60.59      3.41 o
  -6   3   2      175.09      171.68      4.57 o
  -5   3   2      121.95      121.67      3.37 o
  -4   3   2     1898.58     1920.03     13.40 o
  -3   3   2     1582.00     1553.72     11.32 o
  -2   3   2     3914.40     3951.69     20.46 o
  -1   3   2     1713.61     1752.42     10.45 o
   0   3   2     5314.06     5339.69     29.73 o
   1   3   2     1996.49     2041.33     13.41 o
   2   3   2     3561.33     3527.37     17.60 o
   3   3   2     1639.00     1608.04      8.93 o
   4   3   2     1860.38     1862.49     12.27 o
   5   3   2      130.25      131.45      3.73 o
   6   3   2      156.56      155.06      4.74 o
   7   3   2       82.88       73.09      3.93 o
   8   3   2      220.34      223.76      7.11 o
   9   3   2       18.34       19.38      3.84 o
  10   3   2        7.26       14.62      4.54 o
  11   3   2        0.57       -6.28     10.55 o
 -10   4   2       23.31       30.64      4.79 o
  -9   4   2       29.43       31.91      4.34 o
  -8   4   2       27.30       27.52      3.56 o
  -7   4   2      102.91      106.12      4.69 o
  -6   4   2      403.03      408.44      7.10 o
  -5   4   2      628.16      621.95      7.61 o
  -4   4   2     1189.00     1193.61     10.97 o
  -3   4   2     1176.72     1202.94      9.55 o
  -2   4   2     2262.55     2444.81     14.39 o
  -1   4   2     3682.08     3806.04     21.73 o
   0   4   2     4892.94     4898.38     23.36 o
   1   4   2     3371.01     3384.91     19.80 o
   2   4   2     2452.38     2640.52     15.52 o
   3   4   2     1302.07     1322.39      9.17 o
   4   4   2     1239.97     1180.99     20.37 o
   5   4   2      622.55      613.40      7.00 o
   6   4   2      415.65      417.72      7.16 o
   7   4   2      105.03      110.00      4.91 o
   8   4   2       26.09       25.76      3.54 o
   9   4   2       31.95       37.40      5.00 o
  10   4   2       23.86       32.22      5.28 o
 -10   5   2       12.52       14.86      4.58 o
  -9   5   2       43.88       47.84      5.28 o
  -8   5   2       27.61       38.13      3.99 o
  -7   5   2       53.97       55.94      4.08 o
  -6   5   2      294.64      285.34      6.92 o
  -5   5   2      877.00      854.69      9.97 o
  -4   5   2      428.32      403.87      5.86 o
  -3   5   2      782.71      811.62      8.93 o
  -2   5   2     1891.73     1971.17     13.12 o
  -1   5   2     2428.95     2364.00     15.59 o
   0   5   2      324.92      281.89      3.30 o
   1   5   2     2423.57     2337.01     15.49 o
   2   5   2     1966.72     2048.84     13.92 o
   3   5   2      812.80      821.42      7.43 o
   4   5   2      340.69      317.37      5.59 o
   5   5   2      906.29      897.51     10.32 o
   6   5   2      320.56      328.67      6.90 o
   7   5   2       45.95       46.28      3.71 o
   8   5   2       25.88       25.64      4.24 o
   9   5   2       43.01       45.21      5.16 o
  10   5   2       14.57       16.25      6.30 o
 -10   6   2        0.73        3.28      7.40 o
  -9   6   2       27.21       26.95      5.42 o
  -8   6   2       70.60       67.27      5.32 o
  -7   6   2      157.81      160.67      6.41 o
  -6   6   2       87.95       88.17      4.74 o
  -5   6   2      254.09      249.20      6.03 o
  -4   6   2      390.11      386.21      7.30 o
  -3   6   2     1116.74     1088.64     11.14 o
  -2   6   2     2237.07     2244.41     15.79 o
  -1   6   2      858.79      877.92      7.85 o
   0   6   2      248.53      222.40      3.37 o
   1   6   2      778.87      766.83      7.10 o
   2   6   2     2069.17     2051.43     18.17 o
   3   6   2     1162.90     1121.44      9.88 o
   4   6   2      377.55      364.35      5.33 o
   5   6   2      236.11      231.00      5.36 o
   6   6   2       62.34       62.46      3.75 o
   7   6   2      169.46      178.20      6.69 o
   8   6   2       49.55       58.80      4.84 o
   9   6   2       25.74       36.35      4.73 o
  10   6   2        1.16       14.64      6.10 o
 -10   7   2        6.85        9.16      7.74 o
  -9   7   2       22.96       30.58      5.10 o
  -8   7   2      102.31      102.03      6.04 o
  -7   7   2      188.44      177.17      6.82 o
  -6   7   2       82.07       86.88      4.54 o
  -5   7   2        3.88        7.83      2.54 o
  -4   7   2      525.04      519.22      8.19 o
  -3   7   2     1098.53     1115.44     11.20 o
  -2   7   2     2103.32     2063.57     15.40 o
  -1   7   2      862.59      865.87     12.22 o
   0   7   2      374.80      383.11      5.17 o
   1   7   2      898.10      903.61     10.09 o
   2   7   2     2209.28     2187.55     22.82 o
   3   7   2     1126.36     1119.13      9.80 o
   4   7   2      532.68      547.36      8.71 o
   5   7   2        3.59        2.13      2.31 o
   6   7   2      106.72      103.20      5.14 o
   7   7   2      210.04      198.47      7.24 o
   8   7   2      112.80      113.05      6.22 o
   9   7   2       21.42       27.57      4.72 o
  10   7   2        8.79        2.29      8.43 o
  -9   8   2       20.75       23.59      6.27 o
  -8   8   2       25.26       32.72      4.92 o
  -7   8   2      113.10      115.85      6.46 o
  -6   8   2      178.78      181.05      6.10 o
  -5   8   2      383.59      383.09      7.86 o
  -4   8   2      532.64      523.47      8.87 o
  -3   8   2      598.52      600.93      8.92 o
  -2   8   2      411.68      418.13      7.79 o
  -1   8   2      841.75      813.16      9.08 o
   0   8   2     1583.38     1574.19     13.44 o
   1   8   2      822.12      787.22      8.75 o
   2   8   2      411.32      417.83      6.17 o
   3   8   2      591.06      586.79      9.07 o
   4   8   2      616.07      604.42      9.45 o
   5   8   2      371.73      364.87      7.40 o
   6   8   2      173.89      174.78      6.51 o
   7   8   2       99.87      101.28      5.76 o
   8   8   2       36.07       34.59      4.64 o
   9   8   2       17.74       30.59      5.56 o
  -9   9   2       11.00        8.55     17.65 o
  -8   9   2        3.74       13.86      5.13 o
  -7   9   2        2.12       14.54      4.88 o
  -6   9   2      123.39      120.31      6.46 o
  -5   9   2      281.25      275.18      8.42 o
  -4   9   2       38.95       47.40      4.12 o
  -3   9   2      103.98      112.03      6.54 o
  -2   9   2      326.77      324.90      6.41 o
  -1   9   2      630.20      615.55     10.76 o
   0   9   2       18.65       18.93      1.94 o
   1   9   2      555.59      538.07      7.04 o
   2   9   2      265.43      261.62      5.63 o
   3   9   2       97.75       97.10      4.35 o
   4   9   2       75.15       73.92      4.64 o
   5   9   2      245.36      245.81      7.75 o
   6   9   2       98.80      102.15      5.92 o
   7   9   2        3.81        3.97      4.20 o
   8   9   2        4.78        3.08      4.88 o
   9   9   2       11.27       -2.16      8.05 o
  -8  10   2        1.46        8.76      5.33 o
  -7  10   2       53.33       55.56      5.54 o
  -6  10   2       74.56       78.94      5.87 o
  -5  10   2      149.02      145.68      6.71 o
  -4  10   2       66.80       78.31      5.15 o
  -3  10   2      643.39      632.55     12.79 o
  -2  10   2      238.06      243.35      6.41 o
  -1  10   2      905.13      909.09     11.81 o
   0  10   2      146.37      156.08      4.44 o
   1  10   2      886.05      874.31     15.24 o
   2  10   2      238.79      238.18      5.74 o
   3  10   2      687.70      651.20     11.46 o
   4  10   2       27.78       38.19      3.98 o
   5  10   2      150.02      150.25      7.39 o
   6  10   2       74.80       85.22      7.22 o
   7  10   2       61.49       67.42      6.75 o
   8  10   2        3.42        3.55      5.40 o
  -8  11   2       15.95        6.02     12.79 o
  -7  11   2       85.61       96.97      6.83 o
  -6  11   2       55.88       66.75      5.87 o
  -5  11   2       12.34       10.58      4.07 o
  -4  11   2       55.94       61.10      4.73 o
  -3  11   2      462.14      461.41     12.98 o
  -2  11   2      455.26      434.43     10.29 o
  -1  11   2      171.08      170.30      6.03 o
   0  11   2       13.02       14.43      2.71 o
   1  11   2      166.68      166.74      5.34 o
   2  11   2      471.95      473.47      8.73 o
   3  11   2      443.84      447.19      9.88 o
   4  11   2       45.23       47.13      4.55 o
   5  11   2       18.55       19.12      4.69 o
   6  11   2       64.99       63.36      6.68 o
   7  11   2       77.00       80.27      7.25 o
   8  11   2       11.28        0.51      9.22 o
  -7  12   2       40.10       26.79     11.03 o
  -6  12   2       15.59       23.15      5.26 o
  -5  12   2       34.86       38.81      5.39 o
  -4  12   2       79.24       81.30      6.07 o
  -3  12   2      311.02      314.95      9.66 o
  -2  12   2       83.54       82.36      5.44 o
  -1  12   2      227.59      231.05      7.54 o
   0  12   2       84.22       85.18      5.01 o
   1  12   2      229.16      240.05      6.66 o
   2  12   2       82.63       79.93      4.61 o
   3  12   2      312.05      304.58     10.02 o
   4  12   2       72.21       79.04      5.72 o
   5  12   2       44.16       52.24      7.32 o
   6  12   2       12.21       22.12      4.99 o
   7  12   2       36.36       25.47      8.26 o
  -6  13   2       36.56       33.63      5.53 o
  -5  13   2       74.96       64.79      6.23 o
  -4  13   2       79.87       80.16      5.93 o
  -3  13   2       27.34       36.30      5.12 o
  -2  13   2      128.41      136.00      7.75 o
  -1  13   2      176.58      163.05      7.55 o
   0  13   2      321.53      333.04     10.30 o
   1  13   2      176.96      177.44      6.68 o
   2  13   2      119.52      146.63      7.11 o
   3  13   2       21.00       27.77      4.93 o
   4  13   2       88.17       88.02      7.94 o
   5  13   2       79.26       86.49      7.48 o
   6  13   2       30.84       32.16      8.63 o
  -5  14   2        7.96       -1.23      6.05 o
  -4  14   2       36.08       35.49      5.58 o
  -3  14   2       46.34       41.39      5.98 o
  -2  14   2       21.77       24.89      4.50 o
  -1  14   2       50.89       47.49      5.26 o
   0  14   2       84.37       96.48      6.47 o
   1  14   2       65.62       75.22      6.30 o
   2  14   2       17.67       16.98      5.95 o
   3  14   2       41.66       50.27      8.31 o
   4  14   2       41.48       36.21      6.27 o
   5  14   2       10.84        7.60      9.31 o
  -4  15   2       14.16       -5.89     15.23 o
  -3  15   2       52.47       50.72      7.73 o
  -2  15   2       42.41       39.19      6.11 o
  -1  15   2       22.14       24.16      5.15 o
   0  15   2       11.71       11.53      4.31 o
   1  15   2       24.31       39.40      5.65 o
   2  15   2       51.65       52.02      6.79 o
   3  15   2       50.70       38.28     11.14 o
   4  15   2       17.75        6.18     13.66 o
  -1  16   2       33.18       28.95      7.52 o
   0  16   2        0.98       -7.84      7.84 o
   1  16   2       39.92       28.92     13.22 o
   1   0   3     1160.80     1220.03      7.02 o
   2   0   3     8661.10     8374.09     38.46 o
   3   0   3     2613.36     2649.47     14.86 o
   4   0   3      142.26      133.80      2.66 o
   5   0   3        4.73        4.26      1.18 o
   6   0   3      274.93      269.01      5.17 o
   7   0   3      236.05      228.18      5.68 o
   8   0   3      124.77      134.27      5.29 o
   9   0   3       10.83        3.36      3.26 o
  10   0   3        3.04       11.62      4.43 o
  11   0   3        4.51        7.07      7.67 o
 -11   1   3        4.68        2.46      7.63 o
 -10   1   3       28.92       28.71      4.95 o
  -9   1   3       52.24       45.80      4.51 o
  -8   1   3      155.05      136.74      5.50 o
  -7   1   3      235.78      235.13      6.28 o
  -6   1   3      856.79      857.24      9.31 o
  -5   1   3      380.47      391.52      5.44 o
  -4   1   3     2794.13     2832.41     15.98 o
  -3   1   3     1591.83     1605.28     10.44 o
  -2   1   3     3923.13     3868.58     19.15 o
  -1   1   3     3296.33     3359.15     15.44 o
   0   1   3     8532.48     8660.15     65.83 o
   1   1   3     2867.28     2911.71     15.74 o
   2   1   3     4294.14     4252.64     20.66 o
   3   1   3     1668.11     1669.68     12.48 o
   4   1   3     2794.32     2790.49     18.14 o
   5   1   3      316.28      321.00      5.04 o
   6   1   3      937.19      932.61     10.39 o
   7   1   3      221.42      218.89      5.75 o
   8   1   3      133.63      129.03      5.30 o
   9   1   3       48.23       46.12      3.93 o
  10   1   3       33.00       29.29      4.64 o
  11   1   3        5.02       22.76      9.57 o
 -11   2   3        7.50       12.28     23.39 o
 -10   2   3       17.32       18.98      4.17 o
  -9   2   3       25.04       29.43      3.77 o
  -8   2   3       12.61        8.12      3.11 o
  -7   2   3       48.52       49.18      3.35 o
  -6   2   3      191.56      192.70      4.64 o
  -5   2   3     1523.52     1490.15     11.51 o
  -4   2   3      608.51      608.35      8.03 o
  -3   2   3      312.01      324.97      3.98 o
  -2   2   3       11.49        8.65      0.84 o
  -1   2   3     5090.61     5150.34     24.30 o
   0   2   3     2846.06     2987.36     16.26 o
   1   2   3     5112.48     5075.98     29.71 o
   2   2   3        5.61        7.02      0.71 o
   3   2   3      296.37      311.32      4.05 o
   4   2   3      724.64      715.56      7.06 o
   5   2   3     1460.26     1434.05     10.21 o
   6   2   3      276.88      278.71      5.87 o
   7   2   3       36.92       45.83      3.25 o
   8   2   3       19.14       24.22      3.27 o
   9   2   3       27.27       27.30      4.18 o
  10   2   3       28.29       34.36      4.76 o
  11   2   3        4.92       -7.88     14.80 o
 -10   3   3       61.73       63.41      5.58 o
  -9   3   3       45.06       43.20      4.20 o
  -8   3   3       67.30       72.99      4.75 o
  -7   3   3       68.34       71.14      4.01 o
  -6   3   3      688.30      694.57      9.18 o
  -5   3   3      683.05      690.01      8.03 o
  -4   3   3     1830.32     1841.19     13.95 o
  -3   3   3      591.15      588.62      6.09 o
  -2   3   3      533.04      544.86      5.32 o
  -1   3   3     1429.95     1441.31     10.26 o
   0   3   3     5700.40     5705.34     41.21 o
   1   3   3     1411.16     1422.51     11.14 o
   2   3   3      449.55      438.34      4.31 o
   3   3   3      445.42      424.27      4.89 o
   4   3   3     1628.44     1610.33     11.27 o
   5   3   3      644.25      653.86      7.44 o
   6   3   3      644.87      644.15      9.03 o
   7   3   3       69.67       71.37      3.80 o
   8   3   3       55.33       60.18      4.29 o
   9   3   3       38.19       44.02      4.68 o
  10   3   3       59.30       45.81      5.45 o
 -10   4   3        0.66        6.62      4.55 o
  -9   4   3        9.12       17.37      4.09 o
  -8   4   3      134.75      136.69      5.99 o
  -7   4   3      138.60      141.91      5.36 o
  -6   4   3      301.66      313.27      6.90 o
  -5   4   3      247.47      247.11      5.25 o
  -4   4   3      530.84      539.59      7.09 o
  -3   4   3     1003.23     1007.43      8.88 o
  -2   4   3     4358.73     4413.77     22.93 o
  -1   4   3     2346.94     2485.81     15.00 o
   0   4   3     1479.19     1778.45     10.44 o
   1   4   3     2156.20     2264.00     16.16 o
   2   4   3     4285.42     4272.31     21.34 o
   3   4   3     1130.69     1141.93      8.36 o
   4   4   3      729.66      752.29      7.34 o
   5   4   3      273.08      267.57      4.64 o
   6   4   3      286.36      291.30      6.11 o
   7   4   3      127.59      131.06      4.97 o
   8   4   3      149.31      151.04      6.09 o
   9   4   3       10.12       13.84      4.42 o
  10   4   3        0.90        5.17      4.94 o
 -10   5   3        3.96        4.80      5.18 o
  -9   5   3        7.49       13.69      5.16 o
  -8   5   3       67.37       62.75      5.08 o
  -7   5   3      310.43      303.49      8.50 o
  -6   5   3      330.36      331.94      7.50 o
  -5   5   3       15.01       15.70      2.16 o
  -4   5   3      638.60      618.84      7.63 o
  -3   5   3     2018.58     1971.45     15.26 o
  -2   5   3     2954.28     3029.76     20.30 o
  -1   5   3     1061.28     1082.84     10.16 o
   0   5   3     1682.98     1793.28     11.51 o
   1   5   3     1378.63     1406.50     10.81 o
   2   5   3     2983.36     3038.44     18.14 o
   3   5   3     1920.14     1822.72     15.12 o
   4   5   3      590.78      579.43      5.84 o
   5   5   3       28.89       34.42      2.29 o
   6   5   3      333.10      336.88      6.61 o
   7   5   3      307.77      300.57      8.27 o
   8   5   3       59.80       60.47      4.78 o
   9   5   3        6.97       19.03      4.76 o
  10   5   3        3.20       11.34      6.82 o
 -10   6   3       19.81       14.91      8.73 o
  -9   6   3       50.42       64.59      7.05 o
  -8   6   3       14.26        8.36      3.89 o
  -7   6   3       63.04       61.32      4.65 o
  -6   6   3      184.32      186.35      6.13 o
  -5   6   3      681.53      668.13      9.00 o
  -4   6   3      354.93      354.61      5.89 o
  -3   6   3      452.45      453.22      6.60 o
  -2   6   3      149.45      144.98      4.00 o
  -1   6   3     1710.91     1704.51     15.17 o
   0   6   3      664.78      650.40      6.80 o
   1   6   3     1635.04     1578.37     13.12 o
   2   6   3      118.53      115.95      2.54 o
   3   6   3      468.22      471.85      6.06 o
   4   6   3      369.71      374.85      5.64 o
   5   6   3      718.65      687.01      9.16 o
   6   6   3      191.13      187.84      5.97 o
   7   6   3       66.64       65.02      4.67 o
   8   6   3       18.34       22.98      4.07 o
   9   6   3       51.75       52.42      5.40 o
  10   6   3       24.58       23.11      7.34 o
  -9   7   3        7.15       16.96      4.75 o
  -8   7   3        9.07       15.98      4.61 o
  -7   7   3       20.86       21.99      3.85 o
  -6   7   3      181.74      177.66      5.90 o
  -5   7   3      263.07      261.92      6.20 o
  -4   7   3      609.01      622.27     10.60 o
  -3   7   3       45.90       49.37      2.82 o
  -2   7   3      157.05      151.75      3.76 o
  -1   7   3      547.11      517.13      7.13 o
   0   7   3     3627.09     3501.47     21.78 o
   1   7   3      568.42      548.80      7.26 o
   2   7   3      139.51      136.33      2.90 o
   3   7   3       55.16       58.68      2.38 o
   4   7   3      642.43      640.27      9.57 o
   5   7   3      241.01      241.32      6.00 o
   6   7   3      203.78      197.74      6.80 o
   7   7   3       21.37       23.21      3.85 o
   8   7   3        5.39        8.94      3.95 o
   9   7   3        4.62       15.58      4.43 o
  -9   8   3       35.66       22.25      5.36 o
  -8   8   3       67.45       70.78      5.70 o
  -7   8   3       23.29       32.68      4.35 o
  -6   8   3      165.39      156.77      6.05 o
  -5   8   3      355.40      343.85      8.63 o
  -4   8   3      429.83      416.04      8.04 o
  -3   8   3      337.83      334.87      6.29 o
  -2   8   3      942.40      936.09     17.78 o
  -1   8   3      951.76      942.27     10.24 o
   0   8   3      280.98      297.75      4.64 o
   1   8   3      961.49      942.49     11.33 o
   2   8   3      958.94      950.95     13.37 o
   3   8   3      330.88      310.29      5.62 o
   4   8   3      468.89      462.40      8.41 o
   5   8   3      350.12      331.02      7.26 o
   6   8   3      149.74      151.05      6.47 o
   7   8   3       18.64       25.41      4.07 o
   8   8   3       63.59       62.18      5.33 o
   9   8   3       38.62       36.89      7.28 o
  -8   9   3       30.01       36.66      6.01 o
  -7   9   3      114.56      114.74      7.89 o
  -6   9   3       44.17       47.65      4.87 o
  -5   9   3       14.22       18.71      3.66 o
  -4   9   3      144.36      131.96      5.80 o
  -3   9   3     1030.42      999.21     15.89 o
  -2   9   3      896.68      906.29     12.27 o
  -1   9   3      650.21      659.76      8.94 o
   0   9   3       62.64       58.62      2.85 o
   1   9   3      659.07      655.24      8.59 o
   2   9   3      851.90      871.10     13.83 o
   3   9   3      991.88      955.71     19.83 o
   4   9   3      182.49      174.64      6.58 o
   5   9   3       12.43       17.88      3.48 o
   6   9   3       34.93       32.37      4.75 o
   7   9   3      114.52      122.45      7.50 o
   8   9   3       36.71       32.46      5.54 o
   9   9   3        4.79       15.60     10.94 o
  -8  10   3       22.20       28.68      6.04 o
  -7  10   3       36.99       44.70      6.18 o
  -6  10   3       69.51       83.31      6.74 o
  -5  10   3      283.98      287.26      9.95 o
  -4  10   3       65.90       67.46      5.21 o
  -3  10   3      189.38      185.20      7.33 o
  -2  10   3      150.70      157.79      6.21 o
  -1  10   3      877.36      836.75     12.98 o
   0  10   3      137.60      127.55      4.15 o
   1  10   3      964.55      927.49     15.46 o
   2  10   3       67.99       79.01      3.74 o
   3  10   3      164.83      163.66      6.04 o
   4  10   3       65.96       74.91      4.94 o
   5  10   3      294.86      311.70     14.47 o
   6  10   3       41.52       36.72      5.82 o
   7  10   3       44.53       52.62      5.76 o
   8  10   3       19.60       25.25      5.94 o
  -7  11   3        0.60       12.46      5.17 o
  -6  11   3       33.47       35.13      5.06 o
  -5  11   3       70.48       64.23      5.63 o
  -4  11   3      224.33      206.54      8.28 o
  -3  11   3       37.59       34.28      4.23 o
  -2  11   3       22.05       26.42      3.82 o
  -1  11   3      124.79      125.22      5.67 o
   0  11   3      635.70      638.50     12.02 o
   1  11   3      153.10      149.19      4.97 o
   2  11   3       19.04       18.44      2.96 o
   3  11   3       44.75       52.03      4.21 o
   4  11   3      252.12      240.18      8.97 o
   5  11   3       99.74      104.89      7.19 o
   6  11   3       24.15       21.17      5.37 o
   7  11   3        1.55       10.05      5.29 o
   8  11   3       17.01        1.33     16.64 o
  -7  12   3       13.02       13.25     15.70 o
  -6  12   3       25.94       29.84      5.23 o
  -5  12   3      191.83      192.00      8.84 o
  -4  12   3      138.56      138.60      6.96 o
  -3  12   3       34.20       37.91      4.59 o
  -2  12   3       77.57       79.21      5.34 o
  -1  12   3      246.33      257.28      8.23 o
   0  12   3      214.66      219.84      7.29 o
   1  12   3      238.50      248.89      7.07 o
   2  12   3       64.77       61.86      4.54 o
   3  12   3       25.04       30.97      4.65 o
   4  12   3      127.18      132.62      7.41 o
   5  12   3      179.03      174.98      8.69 o
   6  12   3       21.35       20.54      6.12 o
   7  12   3       11.94        7.41     20.70 o
  -6  13   3       13.07       19.82      5.81 o
  -5  13   3        0.73        2.79      4.29 o
  -4  13   3       22.35       21.01      4.43 o
  -3  13   3      172.54      187.54      8.06 o
  -2  13   3       34.08       24.88      5.17 o
  -1  13   3      151.28      149.17      7.28 o
   0  13   3       39.22       51.71      4.92 o
   1  13   3      124.83      137.30      6.58 o
   2  13   3       19.73       18.43      4.36 o
   3  13   3      191.06      193.09      8.64 o
   4  13   3       31.46       34.97      7.22 o
   5  13   3        0.07       -5.06      5.56 o
   6  13   3        9.27       16.00      7.69 o
  -5  14   3       24.26        6.34     11.32 o
  -4  14   3        1.94       10.50      6.49 o
  -3  14   3       80.48       72.75      7.23 o
  -2  14   3       92.70       93.47      9.34 o
  -1  14   3       68.25       70.88      6.36 o
   0  14   3        0.20        3.99      4.05 o
   1  14   3       67.35       75.70      6.36 o
   2  14   3       98.09      101.45      8.30 o
   3  14   3       79.84       82.64      7.60 o
   4  14   3        3.16        8.58      9.55 o
   5  14   3       24.41       14.69     12.31 o
  -3  15   3       12.53       13.85      6.09 o
  -2  15   3       44.68       38.03      5.59 o
  -1  15   3       27.94       23.27      4.87 o
   0  15   3       72.74       71.96      6.84 o
   1  15   3       24.87       20.20      5.83 o
   2  15   3       42.05       52.99      7.68 o
   3  15   3       16.44       25.72     11.92 o
   0   0   4      113.71      128.26      2.21 o
   1   0   4     3750.23     3746.93     18.60 o
   2   0   4      319.90      355.55      3.95 o
   3   0   4      151.03      160.89      3.10 o
   4   0   4      268.65      280.47      4.08 o
   5   0   4     1538.63     1463.85     11.25 o
   6   0   4      171.93      176.30      4.35 o
   7   0   4       94.81       87.30      4.19 o
   8   0   4       24.66       20.56      3.28 o
   9   0   4       92.66       83.81      5.21 o
  10   0   4        1.08       11.68      4.30 o
 -10   1   4       44.71       46.39      5.09 o
  -9   1   4       17.12       19.90      4.13 o
  -8   1   4        9.31       10.91      3.14 o
  -7   1   4      192.65      194.93      5.96 o
  -6   1   4      625.57      619.94      8.30 o
  -5   1   4      202.96      197.93      3.55 o
  -4   1   4     2563.16     2566.99     15.19 o
  -3   1   4     1712.94     1690.23     10.78 o
  -2   1   4      772.36      777.99      5.87 o
  -1   1   4     1334.33     1362.78      8.43 o
   0   1   4    15501.93    15252.20     81.78 o
   1   1   4     1419.26     1435.27      8.77 o
   2   1   4      624.71      631.11      5.33 o
   3   1   4     1619.84     1585.00     12.49 o
   4   1   4     2896.39     2921.48     18.81 o
   5   1   4      191.11      202.49      3.83 o
   6   1   4      544.43      531.72      7.12 o
   7   1   4      172.73      176.66      4.98 o
   8   1   4       15.68       15.36      3.00 o
   9   1   4       11.38       16.77      3.37 o
  10   1   4       32.94       34.48      5.57 o
 -10   2   4        6.32       11.75      4.10 o
  -9   2   4       11.66       14.44      3.62 o
  -8   2   4      261.16      269.21      7.50 o
  -7   2   4       61.58       61.86      3.58 o
  -6   2   4      543.29      539.73      7.71 o
  -5   2   4      107.12      108.88      3.28 o
  -4   2   4     1211.52     1206.03      9.71 o
  -3   2   4      103.69      110.34      2.55 o
  -2   2   4     5309.93     5239.30     27.10 o
  -1   2   4      290.74      303.98      3.46 o
   0   2   4     1050.61     1108.91      6.57 o
   1   2   4      333.16      342.85      3.67 o
   2   2   4     5516.40     5372.36     27.04 o
   3   2   4      102.10      104.65      2.30 o
   4   2   4     1290.00     1275.07     11.32 o
   5   2   4      116.25      114.36      3.26 o
   6   2   4      558.96      551.41      7.44 o
   7   2   4       61.66       62.80      3.62 o
   8   2   4      326.47      330.11      8.40 o
   9   2   4       12.04       19.97      3.87 o
  10   2   4        5.57        3.44      4.27 o
 -10   3   4       25.42       35.49      5.28 o
  -9   3   4       28.17       34.25      4.54 o
  -8   3   4        0.50        2.25      3.49 o
  -7   3   4      386.03      378.65      8.57 o
  -6   3   4      312.34      307.89      6.10 o
  -5   3   4       73.86       76.05      3.28 o
  -4   3   4      563.97      546.16      6.50 o
  -3   3   4     2863.09     2925.79     18.44 o
  -2   3   4      421.84      418.95      4.22 o
  -1   3   4     2387.09     2477.27     15.21 o
   0   3   4     3713.62     3706.98     22.47 o
   1   3   4     2337.18     2345.18     17.40 o
   2   3   4      466.08      472.11      5.68 o
   3   3   4     2834.33     2835.06     23.83 o
   4   3   4      578.20      546.71      6.04 o
   5   3   4       76.06       84.42      2.75 o
   6   3   4      336.62      340.37      5.92 o
   7   3   4      386.98      374.37      9.28 o
   8   3   4        1.99        5.78      3.10 o
   9   3   4       22.13       15.51      4.20 o
  10   3   4       24.32       18.22      5.04 o
 -10   4   4        4.88       13.14      4.91 o
  -9   4   4       68.41       73.66      5.89 o
  -8   4   4        6.36        7.98      3.60 o
  -7   4   4       29.82       36.15      3.68 o
  -6   4   4       84.47       90.61      4.27 o
  -5   4   4     1362.72     1346.25     13.46 o
  -4   4   4       32.42       31.48      2.11 o
  -3   4   4      565.21      570.31      6.41 o
  -2   4   4      322.24      378.78      4.46 o
  -1   4   4     2952.84     2829.15     17.04 o
   0   4   4      230.17      220.90      3.34 o
   1   4   4     3076.84     2911.69     31.63 o
   2   4   4      204.51      249.20      3.06 o
   3   4   4      550.86      557.09      7.30 o
   4   4   4       62.22       61.85      2.13 o
   5   4   4     1313.30     1322.53     11.38 o
   6   4   4       51.97       59.98      3.26 o
   7   4   4       24.46       27.01      2.81 o
   8   4   4        7.91        6.12      3.48 o
   9   4   4       59.46       54.24      5.70 o
  10   4   4        3.45        8.72      5.11 o
 -10   5   4       31.23       33.26      7.60 o
  -9   5   4        6.88        8.95      4.80 o
  -8   5   4       48.82       40.33      4.96 o
  -7   5   4       30.43       25.56      3.65 o
  -6   5   4      546.17      534.11      9.64 o
  -5   5   4       87.98       94.33      3.64 o
  -4   5   4     1859.08     1876.06     14.99 o
  -3   5   4       71.58       78.83      2.80 o
  -2   5   4      564.04      568.55      6.56 o
  -1   5   4      504.43      542.86      5.64 o
   0   5   4     6554.70     6639.82     51.71 o
   1   5   4      670.54      720.13      7.01 o
   2   5   4      619.04      629.16      7.29 o
   3   5   4       30.31       25.33      1.67 o
   4   5   4     1946.67     1923.84     13.40 o
   5   5   4       96.06      102.46      3.32 o
   6   5   4      535.81      528.72      8.07 o
   7   5   4       44.74       47.57      4.58 o
   8   5   4       52.32       48.82      4.70 o
   9   5   4        6.54        3.55      6.01 o
  10   5   4       29.11       24.87      5.92 o
 -10   6   4        1.26       -8.21      8.21 o
  -9   6   4       15.70       22.50      4.78 o
  -8   6   4       96.93       93.22      5.99 o
  -7   6   4        6.26       13.44      3.73 o
  -6   6   4      180.60      179.84      6.03 o
  -5   6   4      423.72      419.53      7.73 o
  -4   6   4      401.73      423.95      6.46 o
  -3   6   4      154.45      151.60      3.80 o
  -2   6   4     2545.23     2506.39     19.69 o
  -1   6   4     1118.17     1144.86     10.14 o
   0   6   4      362.23      360.73      5.20 o
   1   6   4     1047.79     1076.17      9.17 o
   2   6   4     2400.56     2374.00     15.70 o
   3   6   4      147.12      143.29      2.79 o
   4   6   4      382.44      393.95      6.11 o
   5   6   4      389.63      383.61      6.81 o
   6   6   4      161.97      163.70      6.02 o
   7   6   4        4.05       10.53      3.42 o
   8   6   4      118.24      115.78      6.19 o
   9   6   4       16.94       23.93      5.36 o
  10   6   4        1.85        3.01      9.06 o
  -9   7   4       35.90       37.99      5.43 o
  -8   7   4       14.74       20.37      5.33 o
  -7   7   4      257.76      257.00      9.62 o
  -6   7   4      159.19      154.56      6.42 o
  -5   7   4       13.88       10.52      2.51 o
  -4   7   4       86.81       84.36      4.05 o
  -3   7   4     1814.15     1750.23     16.27 o
  -2   7   4       60.66       66.51      3.55 o
  -1   7   4      995.57      986.91     10.35 o
   0   7   4      118.85      117.70      3.15 o
   1   7   4      956.83      939.43      9.07 o
   2   7   4       62.73       64.07      2.27 o
   3   7   4     1808.26     1780.88     19.96 o
   4   7   4       82.14       88.67      3.54 o
   5   7   4       17.50       20.06      2.96 o
   6   7   4      136.62      139.72      5.77 o
   7   7   4      251.21      240.89      8.10 o
   8   7   4       12.17       10.39      4.47 o
   9   7   4       31.21       28.72      5.06 o
  -9   8   4       16.95       22.23      7.59 o
  -8   8   4       10.99       14.27      4.34 o
  -7   8   4        8.36       12.81      4.11 o
  -6   8   4       56.56       56.64      4.49 o
  -5   8   4      589.71      562.36     10.52 o
  -4   8   4       10.28        9.61      2.53 o
  -3   8   4      159.64      153.07      5.05 o
  -2   8   4      397.28      396.38      7.37 o
  -1   8   4     1474.05     1480.81     17.49 o
   0   8   4       43.09       43.26      2.20 o
   1   8   4     1547.85     1537.30     16.19 o
   2   8   4      448.29      447.81      7.94 o
   3   8   4      128.84      134.54      4.37 o
   4   8   4       13.07       16.21      2.44 o
   5   8   4      583.27      568.20     10.23 o
   6   8   4       62.25       68.38      5.00 o
   7   8   4       13.65       14.48      3.78 o
   8   8   4        2.98       12.51      4.47 o
   9   8   4       18.07       15.23      6.05 o
  -8   9   4        9.32        7.86      5.33 o
  -7   9   4        3.87        4.69      4.57 o
  -6   9   4      221.01      215.21      8.81 o
  -5   9   4       20.49       23.70      4.45 o
  -4   9   4      413.38      397.83     10.24 o
  -3   9   4        9.03        8.91      3.03 o
  -2   9   4      174.05      178.40      6.02 o
  -1   9   4       31.79       33.90      3.06 o
   0   9   4     1407.39     1495.19     14.57 o
   1   9   4       30.68       31.97      2.45 o
   2   9   4      217.34      221.95      5.78 o
   3   9   4        5.54        7.89      4.04 o
   4   9   4      362.89      377.84     10.33 o
   5   9   4       17.77       27.25      3.89 o
   6   9   4      253.75      240.85      9.62 o
   7   9   4        4.90        1.61      4.54 o
   8   9   4        7.94        8.93      5.31 o
   9   9   4        1.90        4.60     13.86 o
  -8  10   4       39.37       38.24      9.77 o
  -7  10   4        2.09        4.39      6.51 o
  -6  10   4       22.83       23.81      5.46 o
  -5  10   4      222.14      222.92      9.17 o
  -4  10   4      266.61      257.03      8.77 o
  -3  10   4      139.04      135.40      6.09 o
  -2  10   4      448.28      424.09      9.32 o
  -1  10   4      683.53      665.61     11.35 o
   0  10   4      379.91      347.56      7.17 o
   1  10   4      610.58      609.95      9.05 o
   2  10   4      469.32      451.81     11.57 o
   3  10   4      170.31      161.63      6.02 o
   4  10   4      228.57      217.30      8.16 o
   5  10   4      240.59      248.03      9.03 o
   6  10   4       29.79       32.99      6.46 o
   7  10   4        1.17        7.83      6.72 o
   8  10   4       31.09       32.25      6.85 o
  -7  11   4       86.85       80.30      9.39 o
  -6  11   4       10.54       13.18      4.81 o
  -5  11   4       16.99       19.55      4.87 o
  -4  11   4       44.95       46.30      4.98 o
  -3  11   4      480.82      467.91     10.52 o
  -2  11   4       27.30       31.34      3.98 o
  -1  11   4      315.02      310.78      8.37 o
   0  11   4        6.83        9.15      3.10 o
   1  11   4      334.97      342.90      8.46 o
   2  11   4       23.45       22.22      3.38 o
   3  11   4      544.13      518.99     13.28 o
   4  11   4       37.40       41.06      4.89 o
   5  11   4       15.79       22.04      5.44 o
   6  11   4        7.82       20.99      5.35 o
   7  11   4       98.65      104.81     11.68 o
  -7  12   4       12.38       35.63     16.34 o
  -6  12   4       60.46       60.90      6.54 o
  -5  12   4       87.69       81.55      6.64 o
  -4  12   4       28.45       28.61      4.59 o
  -3  12   4        5.80        4.15      4.08 o
  -2  12   4      336.41      339.73     11.17 o
  -1  12   4      179.80      177.79      7.75 o
   0  12   4       15.48       20.12      3.81 o
   1  12   4      175.08      168.75      6.68 o
   2  12   4      345.39      356.64      9.46 o
   3  12   4        6.58        6.46      3.75 o
   4  12   4       29.95       32.68      5.06 o
   5  12   4       81.96       95.32      7.77 o
   6  12   4       65.41       71.13      8.46 o
   7  12   4       18.34       22.94     16.07 o
  -6  13   4       22.82       21.27     12.57 o
  -5  13   4        7.98        3.63      5.55 o
  -4  13   4       69.25       57.50      6.25 o
  -3  13   4        5.32        9.94      5.79 o
  -2  13   4       37.06       40.61      5.27 o
  -1  13   4        9.62       11.36      3.99 o
   0  13   4      188.49      195.79      7.74 o
   1  13   4        3.38        2.80      4.33 o
   2  13   4       29.17       28.23      4.47 o
   3  13   4        1.27       -3.16      4.84 o
   4  13   4       53.51       54.70      6.29 o
   5  13   4        5.57       12.26      5.16 o
   6  13   4       23.95        8.27     11.22 o
  -5  14   4       77.12       78.45     15.28 o
  -4  14   4       22.90       18.73      7.38 o
  -3  14   4       27.03       31.70      6.34 o
  -2  14   4       33.94       28.32      5.43 o
  -1  14   4      162.40      165.37      8.90 o
   0  14   4       32.02       31.35      5.57 o
   1  14   4      181.13      192.13      8.86 o
   2  14   4       44.77       49.35      6.18 o
   3  14   4       21.30       11.87      4.91 o
   4  14   4       19.23       15.14      8.51 o
   5  14   4       77.51       59.45     20.51 o
  -3  15   4       76.92       70.13     10.02 o
  -2  15   4        4.50        8.50      5.66 o
  -1  15   4       43.39       47.61      7.91 o
   0  15   4       93.47      106.27      9.34 o
   1  15   4       37.44       49.08      7.31 o
   2  15   4        3.00        8.31      8.56 o
   3  15   4       71.42       56.31     19.27 o
   1   0   5       34.82       43.97      1.39 o
   2   0   5    11196.12    11043.99     69.88 o
   3   0   5      162.21      186.49      3.80 o
   4   0   5     1429.37     1449.02     10.99 o
   5   0   5       13.52       19.04      1.66 o
   6   0   5      829.86      825.05     10.22 o
   7   0   5        1.36        5.96      2.60 o
   8   0   5      247.88      246.97      7.19 o
   9   0   5        4.82        1.12      3.43 o
  10   0   5        2.30       11.24      4.71 o
 -10   1   5       33.45       39.95      5.21 o
  -9   1   5       22.16       18.28      3.99 o
  -8   1   5       19.19       17.50      2.98 o
  -7   1   5      393.66      390.11      8.17 o
  -6   1   5      268.67      271.74      5.51 o
  -5   1   5        3.73        5.94      1.26 o
  -4   1   5      682.35      641.46      6.59 o
  -3   1   5     2090.29     2095.88     14.13 o
  -2   1   5     1421.11     1506.09     12.55 o
  -1   1   5     1198.69     1220.24      7.85 o
   0   1   5     1713.34     1652.79     10.97 o
   1   1   5     1031.68     1021.12      7.53 o
   2   1   5     1620.41     1716.85     12.58 o
   3   1   5     2091.77     2069.39     14.05 o
   4   1   5      612.03      562.99      7.54 o
   5   1   5        3.85        6.07      1.45 o
   6   1   5      287.25      295.38      5.05 o
   7   1   5      351.49      340.26      7.03 o
   8   1   5       11.13        7.82      3.30 o
   9   1   5       26.23       26.92      4.08 o
  10   1   5       28.15       29.09      6.03 o
 -10   2   5        6.72        9.47      4.57 o
  -9   2   5       96.43       88.69      5.33 o
  -8   2   5       32.75       35.05      3.94 o
  -7   2   5        5.65        9.27      2.66 o
  -6   2   5       42.61       43.64      2.67 o
  -5   2   5     1456.56     1434.64     11.90 o
  -4   2   5      110.91      121.29      5.53 o
  -3   2   5      715.55      711.55      7.24 o
  -2   2   5      328.60      330.43      4.11 o
  -1   2   5     3301.81     3278.84     19.53 o
   0   2   5       20.26       26.88      0.89 o
   1   2   5     3200.77     3176.46     19.42 o
   2   2   5      351.99      344.11      4.14 o
   3   2   5      685.60      680.31      6.35 o
   4   2   5      117.16      110.83      2.84 o
   5   2   5     1438.64     1399.60     12.19 o
   6   2   5       61.04       60.45      2.62 o
   7   2   5        5.02       12.07      2.58 o
   8   2   5       25.24       26.37      3.59 o
   9   2   5      103.51       97.94      6.18 o
  10   2   5        8.47       11.84      5.56 o
 -10   3   5       25.19       34.37      5.60 o
  -9   3   5        7.90        8.50      3.99 o
  -8   3   5       16.95       18.19      3.45 o
  -7   3   5       58.99       62.61      4.05 o
  -6   3   5      453.24      452.17      8.97 o
  -5   3   5        0.52        1.41      1.56 o
  -4   3   5     1085.26     1065.55     10.20 o
  -3   3   5      652.54      680.21      6.80 o
  -2   3   5      929.42      910.67     11.69 o
  -1   3   5      363.59      361.96      4.16 o
   0   3   5     5482.98     5319.92     29.80 o
   1   3   5      391.90      384.02      4.80 o
   2   3   5      871.69      855.12      8.00 o
   3   3   5      657.02      685.82      8.73 o
   4   3   5     1009.36      983.50      9.26 o
   5   3   5        2.23        2.73      1.52 o
   6   3   5      506.40      506.72      7.00 o
   7   3   5       53.62       56.89      3.55 o
   8   3   5       17.52       18.40      3.61 o
   9   3   5        5.14        6.63      5.12 o
  10   3   5       36.82       28.61      5.29 o
 -10   4   5        0.28        2.83      5.14 o
  -9   4   5       10.07       11.58      4.67 o
  -8   4   5      233.99      228.55      8.63 o
  -7   4   5       18.58       14.42      3.18 o
  -6   4   5      296.30      293.09      6.71 o
  -5   4   5      242.35      240.25      5.32 o
  -4   4   5     1290.64     1324.14     11.54 o
  -3   4   5      251.15      267.70      4.72 o
  -2   4   5     4328.09     4271.97     31.75 o
  -1   4   5      757.98      742.43      7.05 o
   0   4   5      209.59      244.09      4.31 o
   1   4   5      773.31      763.06      6.23 o
   2   4   5     4607.48     4471.92     33.56 o
   3   4   5      235.67      247.08      4.28 o
   4   4   5     1158.71     1154.01     10.81 o
   5   4   5      246.98      239.14      4.61 o
   6   4   5      356.83      358.91      6.69 o
   7   4   5       13.06       15.55      3.04 o
   8   4   5      203.42      204.08      8.58 o
   9   4   5        9.74        7.99      4.72 o
  10   4   5        0.28        4.60      5.70 o
 -10   5   5        5.55       19.33      7.99 o
  -9   5   5       29.80       34.29      5.47 o
  -8   5   5       12.11       14.37      4.49 o
  -7   5   5      355.92      354.73      9.86 o
  -6   5   5       78.94       79.70      4.28 o
  -5   5   5        3.52        1.06      2.08 o
  -4   5   5      511.18      527.23      7.14 o
  -3   5   5     3230.94     3169.35     23.43 o
  -2   5   5      258.70      275.84      5.24 o
  -1   5   5     2219.34     2240.44     21.84 o
   0   5   5     2069.49     2223.54     21.34 o
   1   5   5     2063.90     2055.44     15.20 o
   2   5   5      287.57      314.30      4.53 o
   3   5   5     3289.92     3186.35     19.73 o
   4   5   5      460.39      476.75      6.35 o
   5   5   5        8.42        9.00      2.07 o
   6   5   5      100.39       98.37      4.11 o
   7   5   5      338.89      338.37      8.40 o
   8   5   5       11.05       14.76      4.42 o
   9   5   5       32.20       31.39      5.20 o
  10   5   5        7.82        7.32      7.80 o
  -9   6   5       19.26       25.71      5.08 o
  -8   6   5       16.55       16.54      4.61 o
  -7   6   5       51.18       51.39      4.94 o
  -6   6   5       25.76       27.76      3.54 o
  -5   6   5      695.75      690.66     10.85 o
  -4   6   5        3.66        5.31      1.90 o
  -3   6   5       45.98       47.46      2.66 o
  -2   6   5      326.79      331.08      6.16 o
  -1   6   5     1667.87     1618.16     15.11 o
   0   6   5       18.91       21.82      1.72 o
   1   6   5     1692.45     1633.42     14.20 o
   2   6   5      304.20      311.52      4.83 o
   3   6   5       25.34       26.33      1.97 o
   4   6   5       13.34       13.06      1.98 o
   5   6   5      722.27      704.61     10.26 o
   6   6   5       21.71       30.10      3.88 o
   7   6   5       53.65       54.09      4.50 o
   8   6   5       26.37       18.48      4.15 o
   9   6   5       23.53       18.87      4.95 o
  -9   7   5        3.97        9.85      6.23 o
  -8   7   5       95.86       99.84      6.84 o
  -7   7   5        9.14       12.23      3.84 o
  -6   7   5      165.08      167.27      6.82 o
  -5   7   5       13.77       13.18      2.74 o
  -4   7   5     1176.16     1124.95     13.29 o
  -3   7   5       23.31       20.33      2.90 o
  -2   7   5      135.35      141.86      4.59 o
  -1   7   5       51.57       53.11      2.36 o
   0   7   5     2156.46     2073.81     17.33 o
   1   7   5       45.42       51.21      2.13 o
   2   7   5      114.10      116.72      3.09 o
   3   7   5       31.13       30.04      2.48 o
   4   7   5     1127.74     1101.16     14.14 o
   5   7   5       13.25        9.92      2.88 o
   6   7   5      148.55      149.93      6.09 o
   7   7   5        5.03        9.82      3.94 o
   8   7   5       84.95       85.34      6.26 o
   9   7   5        5.43        4.78      5.00 o
  -9   8   5        9.58       31.27     16.99 o
  -8   8   5       74.58       67.76      6.56 o
  -7   8   5       40.75       50.14      5.31 o
  -6   8   5       78.69       71.00      4.93 o
  -5   8   5      247.07      242.10      6.67 o
  -4   8   5      194.99      188.65      5.82 o
  -3   8   5      209.63      206.88      5.91 o
  -2   8   5      648.25      682.21     10.78 o
  -1   8   5      515.01      533.94      8.56 o
   0   8   5       64.02       62.32      3.11 o
   1   8   5      478.90      487.11      6.84 o
   2   8   5      763.70      779.38      9.30 o
   3   8   5      247.24      237.64      5.88 o
   4   8   5      171.03      167.33      6.20 o
   5   8   5      241.58      246.96      7.03 o
   6   8   5      118.77      121.09      5.81 o
   7   8   5       40.90       37.42      4.77 o
   8   8   5       74.68       83.55      6.41 o
   9   8   5        9.34        9.42      8.08 o
  -8   9   5        2.23        6.53      5.37 o
  -7   9   5      163.27      176.63     11.70 o
  -6   9   5       12.08       12.78      4.86 o
  -5   9   5       10.96       10.73      3.62 o
  -4   9   5       36.40       35.48      3.84 o
  -3   9   5     1149.38     1082.98     15.16 o
  -2   9   5       35.28       24.70      2.92 o
  -1   9   5      825.22      780.64     11.11 o
   0   9   5       40.41       34.00      2.94 o
   1   9   5      794.62      785.26     10.87 o
   2   9   5       25.53       19.04      2.40 o
   3   9   5     1117.91     1112.56     23.60 o
   4   9   5       41.76       42.85      4.36 o
   5   9   5        5.56       12.83      3.58 o
   6   9   5        9.66       10.10      6.61 o
   7   9   5      159.31      157.39      9.00 o
   8   9   5        3.26        5.22      8.83 o
  -8  10   5       26.55       13.44     12.91 o
  -7  10   5        1.66        6.70      6.62 o
  -6  10   5       76.66       72.23      6.21 o
  -5  10   5      110.27      120.28      6.73 o
  -4  10   5      112.34      104.59      6.18 o
  -3  10   5       55.71       55.35      4.46 o
  -2  10   5      579.10      538.97     10.26 o
  -1  10   5      168.76      166.77      6.31 o
   0  10   5       94.91       96.64      4.54 o
   1  10   5      231.50      230.76      6.46 o
   2  10   5      544.97      547.20     11.06 o
   3  10   5       42.75       37.23      4.85 o
   4  10   5      117.56      115.67      6.21 o
   5  10   5      121.98      126.45      6.54 o
   6  10   5       67.22       61.03      6.21 o
   7  10   5        2.20        2.89      4.96 o
   8  10   5       33.50       28.27      9.48 o
  -7  11   5        0.20        9.36      6.62 o
  -6  11   5      121.51      118.63      7.72 o
  -5  11   5       10.03        9.64      6.03 o
  -4  11   5      195.13      180.91      7.89 o
  -3  11   5       36.27       37.59      5.74 o
  -2  11   5       69.72       74.59      5.27 o
  -1  11   5       28.41       32.59      3.74 o
   0  11   5      683.49      664.36     13.33 o
   1  11   5       24.79       29.52      3.71 o
   2  11   5       79.63       87.32      5.80 o
   3  11   5       39.12       48.33      4.76 o
   4  11   5      188.88      189.22      8.64 o
   5  11   5       13.77       27.05      5.49 o
   6  11   5      102.24      110.20      9.61 o
   7  11   5        0.02        5.83      9.04 o
  -6  12   5        2.30        2.31      5.05 o
  -5  12   5       85.72       84.17      7.80 o
  -4  12   5       13.71       18.85      4.92 o
  -3  12   5       51.74       67.94      6.94 o
  -2  12   5      123.96      121.51      7.33 o
  -1  12   5      237.62      240.89      8.65 o
   0  12   5        0.12        1.20      3.67 o
   1  12   5      236.86      238.81      9.88 o
   2  12   5      121.76      128.21      7.06 o
   3  12   5       59.03       60.66      5.06 o
   4  12   5       18.17       34.27      5.16 o
   5  12   5       96.19      104.48      8.67 o
   6  12   5        3.65        1.99      6.44 o
  -5  13   5        7.51       14.68      5.69 o
  -4  13   5       25.75       33.37      5.49 o
  -3  13   5      230.30      221.36      9.93 o
  -2  13   5        0.12        1.04      4.41 o
  -1  13   5      113.02      118.15      7.29 o
   0  13   5       74.87       87.46      7.60 o
   1  13   5      133.88      151.06     12.15 o
   2  13   5        0.84        7.32      4.41 o
   3  13   5      212.75      210.46     10.39 o
   4  13   5       22.26       31.11      6.90 o
   5  13   5        8.91       14.76      7.23 o
  -4  14   5       74.87       77.34     11.13 o
  -3  14   5        8.36        3.36      5.79 o
  -2  14   5      233.64      220.52     11.67 o
  -1  14   5       86.60       90.13      7.34 o
   0  14   5       54.85       56.96      8.59 o
   1  14   5       94.13      102.30      8.94 o
   2  14   5      234.77      248.79     11.49 o
   3  14   5        7.59       13.32      6.66 o
   4  14   5       69.85       51.58     14.73 o
  -2  15   5        9.20       11.56      8.06 o
  -1  15   5        3.49       15.18     10.99 o
   0  15   5       55.39       33.39      8.88 o
   2  15   5       17.10       -1.61     13.40 o
   0   0   6     7645.62     8139.50     48.54 o
   1   0   6     4234.80     4251.67     21.81 o
   2   0   6       60.38       69.34      1.90 o
   3   0   6      232.00      226.15      4.07 o
   4   0   6     1478.39     1512.90     13.00 o
   5   0   6     1768.03     1766.66     13.91 o
   6   0   6      122.40      118.71      3.89 o
   7   0   6       19.86       24.32      2.67 o
   8   0   6       13.71       14.57      3.81 o
   9   0   6       66.12       86.80      6.25 o
  10   0   6        3.97        5.70      5.01 o
 -10   1   6        3.69       11.44      4.72 o
  -9   1   6       33.25       34.25      4.87 o
  -8   1   6       93.11       94.47      5.01 o
  -7   1   6      147.71      146.32      5.04 o
  -6   1   6      129.89      128.74      4.27 o
  -5   1   6      121.92      127.46      3.84 o
  -4   1   6      836.04      814.97      8.02 o
  -3   1   6     1374.13     1335.27     11.29 o
  -2   1   6      213.92      190.38      3.42 o
  -1   1   6     1049.85     1040.03      7.82 o
   0   1   6     1353.06     1253.13      9.56 o
   1   1   6     1210.98     1212.76      8.90 o
   2   1   6      242.70      231.09      3.37 o
   3   1   6     1302.32     1259.70      9.98 o
   4   1   6      967.34      964.72     10.63 o
   5   1   6       95.98      101.01      2.97 o
   6   1   6      128.28      122.04      3.50 o
   7   1   6      138.22      134.66      4.62 o
   8   1   6       96.45       94.07      5.27 o
   9   1   6       32.06       28.40      5.26 o
  10   1   6        7.14        8.56      6.45 o
 -10   2   6        9.67        7.34      6.11 o
  -9   2   6       17.20       18.47      4.47 o
  -8   2   6      197.13      192.64      7.17 o
  -7   2   6       62.68       59.88      3.96 o
  -6   2   6      127.95      132.40      4.35 o
  -5   2   6      112.11      117.35      3.54 o
  -4   2   6      754.53      743.37      8.41 o
  -3   2   6      307.92      304.24      4.87 o
  -2   2   6     4782.38     4734.44     25.96 o
  -1   2   6      250.48      260.69      3.52 o
   0   2   6        0.20        3.08      0.66 o
   1   2   6      276.66      295.37      4.17 o
   2   2   6     4587.16     4479.06     24.08 o
   3   2   6      272.46      268.12      4.06 o
   4   2   6      694.21      684.79      7.23 o
   5   2   6       93.43       92.83      2.90 o
   6   2   6      110.19      117.17      3.31 o
   7   2   6       78.94       75.46      4.00 o
   8   2   6      174.30      182.92      7.14 o
   9   2   6       10.55       10.77      4.77 o
  10   2   6        9.29        5.96      5.44 o
 -10   3   6       11.38        5.10      7.92 o
  -9   3   6        4.16        2.62      4.28 o
  -8   3   6       69.87       69.03      5.23 o
  -7   3   6      361.07      371.52      9.05 o
  -6   3   6      293.77      290.73      6.54 o
  -5   3   6       81.49       92.96      3.36 o
  -4   3   6      686.05      686.39      8.27 o
  -3   3   6     2183.85     2168.58     15.29 o
  -2   3   6     1074.38     1075.35     10.33 o
  -1   3   6     1697.63     1674.37     11.45 o
   0   3   6     1106.12     1063.60     10.42 o
   1   3   6     1569.57     1501.18     19.43 o
   2   3   6      994.83      954.67      7.64 o
   3   3   6     2224.81     2195.77     14.26 o
   4   3   6      682.48      660.76      8.45 o
   5   3   6       50.51       54.46      2.73 o
   6   3   6      267.63      276.33      5.37 o
   7   3   6      368.74      382.38      8.39 o
   8   3   6       83.12       86.64      5.77 o
   9   3   6        7.43       22.91      5.60 o
  10   3   6       11.56       14.76      7.91 o
 -10   4   6       13.66        6.31     10.84 o
  -9   4   6       24.11       24.04      4.67 o
  -8   4   6       32.81       31.37      4.42 o
  -7   4   6        6.26       10.92      3.26 o
  -6   4   6      214.23      212.70      6.35 o
  -5   4   6      618.46      609.05      8.62 o
  -4   4   6      551.39      555.72      7.21 o
  -3   4   6      277.21      260.10      4.54 o
  -2   4   6      389.06      412.31      6.20 o
  -1   4   6     1358.05     1340.72     11.73 o
   0   4   6     1628.00     1638.08     13.93 o
   1   4   6     1471.95     1440.39     12.21 o
   2   4   6      424.32      430.67      6.16 o
   3   4   6      283.14      289.16      5.31 o
   4   4   6      598.63      588.92      7.55 o
   5   4   6      665.38      654.11      8.17 o
   6   4   6      197.04      190.53      5.25 o
   7   4   6        5.77       12.49      3.08 o
   8   4   6       34.47       33.09      5.34 o
   9   4   6       25.22       30.83      5.52 o
  10   4   6       10.47        1.39      8.53 o
  -9   5   6       17.51       13.82      4.53 o
  -8   5   6        8.21       16.04      4.21 o
  -7   5   6       31.81       32.19      4.14 o
  -6   5   6      123.99      119.02      5.35 o
  -5   5   6      372.74      361.72      7.55 o
  -4   5   6      425.27      422.90      6.84 o
  -3   5   6       55.60       55.25      2.96 o
  -2   5   6      312.50      336.48      6.63 o
  -1   5   6      971.92      979.60      9.77 o
   0   5   6     1372.52     1382.08     12.03 o
   1   5   6      864.16      831.82      9.18 o
   2   5   6      233.02      236.73      5.51 o
   3   5   6       75.01       82.79      2.84 o
   4   5   6      486.22      480.90      7.25 o
   5   5   6      354.30      359.12      6.67 o
   6   5   6      105.09      108.04      4.94 o
   7   5   6       26.61       24.11      3.88 o
   8   5   6       14.66       14.24      4.21 o
   9   5   6       16.24       15.57      4.95 o
  -9   6   6       28.66       29.17      4.76 o
  -8   6   6       76.07       80.12      5.99 o
  -7   6   6       48.05       48.95      4.99 o
  -6   6   6      325.12      310.33      8.52 o
  -5   6   6      259.41      243.64      6.77 o
  -4   6   6      361.81      356.73      7.37 o
  -3   6   6      455.04      458.06      7.13 o
  -2   6   6     2438.95     2431.86     20.99 o
  -1   6   6      889.85      887.65     11.65 o
   0   6   6      189.43      188.82      3.70 o
   1   6   6      924.43      908.62     10.85 o
   2   6   6     2502.96     2487.64     18.15 o
   3   6   6      472.44      467.60      7.40 o
   4   6   6      287.78      284.31      6.06 o
   5   6   6      286.68      285.22      6.75 o
   6   6   6      341.30      351.90      9.46 o
   7   6   6       62.20       66.00      5.10 o
   8   6   6       68.78       80.97      6.60 o
   9   6   6       29.01       31.62      5.53 o
  -9   7   6        7.78       10.21      6.51 o
  -8   7   6        2.81        1.40      4.37 o
  -7   7   6      135.62      147.98      7.22 o
  -6   7   6      151.27      148.50      6.29 o
  -5   7   6        3.59        5.49      2.86 o
  -4   7   6       11.05       11.67      2.86 o
  -3   7   6     1277.27     1244.26     14.75 o
  -2   7   6      395.36      396.70      9.06 o
  -1   7   6      585.59      589.04      7.95 o
   0   7   6       45.51       47.72      2.53 o
   1   7   6      539.70      528.17      6.73 o
   2   7   6      368.65      357.82      5.02 o
   3   7   6     1334.99     1333.80     15.60 o
   4   7   6       29.31       32.73      3.06 o
   5   7   6        9.63       10.02      3.12 o
   6   7   6      140.97      144.68      6.63 o
   7   7   6      137.06      157.63      7.43 o
   8   7   6        0.50        7.62      4.18 o
   9   7   6        9.68       -0.48      6.46 o
  -8   8   6       51.20       62.75      7.17 o
  -7   8   6       16.81       24.46      5.42 o
  -6   8   6      128.72      124.68      6.09 o
  -5   8   6      120.98      123.45      5.18 o
  -4   8   6      268.71      252.84      7.57 o
  -3   8   6      104.01      116.34      5.05 o
  -2   8   6      802.21      771.39     11.18 o
  -1   8   6      415.99      420.23      7.26 o
   0   8   6       58.55       68.32      3.58 o
   1   8   6      407.71      427.85      6.45 o
   2   8   6      796.48      771.78     10.18 o
   3   8   6       99.22      100.13      4.82 o
   4   8   6      338.08      327.59      9.39 o
   5   8   6       92.89       93.05      5.52 o
   6   8   6      133.37      135.30      6.41 o
   7   8   6       19.09       22.01      4.82 o
   8   8   6       56.60       46.43      5.54 o
  -8   9   6        6.16       19.97      6.97 o
  -7   9   6        0.19        1.31      5.51 o
  -6   9   6      100.92      103.48      7.17 o
  -5   9   6      175.31      166.34      6.88 o
  -4   9   6      354.65      324.91      8.62 o
  -3   9   6       96.06       86.42      4.81 o
  -2   9   6      191.40      182.63      6.60 o
  -1   9   6      405.27      385.96      9.11 o
   0   9   6     1427.68     1352.03     15.50 o
   1   9   6      412.00      386.08      7.83 o
   2   9   6      158.78      160.31      5.65 o
   3   9   6       84.57       84.55      5.37 o
   4   9   6      370.25      364.23     14.51 o
   5   9   6      176.66      159.31      7.62 o
   6   9   6       91.58       95.27      7.30 o
   7   9   6        0.91        3.88      5.83 o
   8   9   6        8.28        2.40      6.94 o
  -7  10   6       16.90       20.42      5.68 o
  -6  10   6       26.03       28.22      6.53 o
  -5  10   6      124.51      120.17      7.01 o
  -4  10   6      107.34      104.66      6.25 o
  -3  10   6      106.60      122.36      6.12 o
  -2  10   6      142.38      149.26      6.48 o
  -1  10   6      271.53      274.28      7.75 o
   0  10   6       16.68       21.28      3.19 o
   1  10   6      261.32      258.64      9.13 o
   2  10   6      140.96      150.59      6.69 o
   3  10   6      102.64      113.96      6.33 o
   4  10   6       94.45       91.55      8.11 o
   5  10   6      119.48      116.58      7.42 o
   6  10   6       27.84       41.31      5.77 o
   7  10   6       12.80        9.91      5.59 o
  -7  11   6       41.69       40.36     11.89 o
  -6  11   6        6.40        5.86      5.19 o
  -5  11   6        3.95        9.12      5.01 o
  -4  11   6       39.81       41.57      5.64 o
  -3  11   6      347.47      354.51     10.17 o
  -2  11   6       87.76       87.28      5.47 o
  -1  11   6      227.94      226.72      7.85 o
   0  11   6        0.70       -1.46      3.67 o
   1  11   6      193.20      198.59      8.68 o
   2  11   6       86.97      100.76      6.47 o
   3  11   6      354.40      326.90     10.74 o
   4  11   6       33.17       25.68      4.93 o
   5  11   6        4.94        4.59      4.99 o
   6  11   6        7.89       13.37      5.98 o
   7  11   6       35.83       63.32     15.67 o
  -6  12   6       21.88       32.88      8.16 o
  -5  12   6       36.87       37.61      8.31 o
  -4  12   6       42.20       50.17      6.03 o
  -3  12   6       25.37       26.20      4.79 o
  -2  12   6      228.54      225.92      8.95 o
  -1  12   6       60.58       71.02      6.44 o
   0  12   6       63.48       64.11      6.89 o
   1  12   6       52.64       58.62      7.37 o
   2  12   6      234.96      270.55     13.06 o
   3  12   6       26.79       24.73      5.27 o
   4  12   6       42.36       49.04      6.34 o
   5  12   6       34.19       41.42      8.65 o
   6  12   6       24.76       10.38     10.29 o
  -5  13   6       17.25       13.75      8.70 o
  -4  13   6      113.87      107.84      8.30 o
  -3  13   6       32.69       31.19      5.15 o
  -2  13   6       11.18       10.82      5.40 o
  -1  13   6       79.47       78.02      7.83 o
   0  13   6      245.93      267.45     13.34 o
   1  13   6       77.97       88.67      8.33 o
   2  13   6       10.43       17.96      5.59 o
   3  13   6       30.95       37.31      6.42 o
   4  13   6      107.89      113.25      9.39 o
   5  13   6       18.02       32.92     13.47 o
  -4  14   6       22.23       32.68     18.44 o
  -3  14   6       42.92       44.42     10.33 o
  -2  14   6       27.76       34.27      8.28 o
  -1  14   6       66.58       62.69      8.56 o
   0  14   6      102.33      120.23     12.59 o
   1  14   6       51.13       59.51      7.62 o
   2  14   6       20.49       43.50      6.85 o
   3  14   6       54.89       46.87     22.17 o
   4  14   6       28.32       14.52     15.27 o
  -1  15   6       78.25       51.36     31.64 o
   0  15   6       16.18        2.39     23.50 o
   1  15   6       90.27       49.07     13.71 o
   1   0   7      640.23      644.91      6.68 o
   2   0   7      279.15      218.16      3.48 o
   3   0   7     1406.10     1408.42     12.24 o
   4   0   7      411.76      406.53      6.31 o
   5   0   7        9.37       10.10      1.76 o
   6   0   7      103.92      112.71      4.15 o
   7   0   7      185.32      175.30      5.38 o
   8   0   7       88.00       97.30      5.71 o
   9   0   7       13.45       20.51      4.98 o
  10   0   7        0.55       -2.14      8.24 o
 -10   1   7        2.71        4.49      7.22 o
  -9   1   7       15.95       25.78      5.06 o
  -8   1   7        8.86       14.73      4.11 o
  -7   1   7      156.04      160.26      5.84 o
  -6   1   7      108.14       99.83      4.46 o
  -5   1   7      246.14      250.28      5.56 o
  -4   1   7      442.07      444.03      6.83 o
  -3   1   7     1129.70     1128.26     12.74 o
  -2   1   7      973.66      930.07      8.24 o
  -1   1   7     1436.28     1421.33     11.86 o
   0   1   7     2198.94     2274.82     14.67 o
   1   1   7     1416.51     1418.08     10.32 o
   2   1   7     1086.87     1081.82      9.19 o
   3   1   7     1195.35     1212.30     11.49 o
   4   1   7      530.67      534.29      7.34 o
   5   1   7      240.91      245.54      5.91 o
   6   1   7      147.90      142.28      4.27 o
   7   1   7      161.27      161.96      5.58 o
   8   1   7       15.77       17.15      3.84 o
   9   1   7       15.97       19.36      4.33 o
  10   1   7        5.04       34.91     20.44 o
 -10   2   7       32.12       25.55      9.26 o
  -9   2   7       43.84       47.22      5.66 o
  -8   2   7        2.20        4.32      3.85 o
  -7   2   7       84.95       82.85      4.94 o
  -6   2   7      531.67      525.30      8.96 o
  -5   2   7      714.78      737.11     11.92 o
  -4   2   7      691.86      700.44      8.85 o
  -3   2   7      213.93      219.70      4.46 o
  -2   2   7      693.00      660.25      7.15 o
  -1   2   7     1970.03     1934.33     13.46 o
   0   2   7     3341.35     3279.29     29.01 o
   1   2   7     1947.80     1924.28     13.41 o
   2   2   7      683.03      673.99      7.41 o
   3   2   7      204.36      211.86      4.45 o
   4   2   7      591.54      588.24      8.67 o
   5   2   7      694.64      701.53      9.13 o
   6   2   7      522.44      519.89      7.89 o
   7   2   7       88.33       88.58      4.23 o
   8   2   7        2.43       -0.94      3.66 o
   9   2   7       35.43       43.54      5.70 o
 -10   3   7       15.83       29.15     16.42 o
  -9   3   7       26.61       30.60      5.52 o
  -8   3   7       52.62       52.46      4.98 o
  -7   3   7       39.09       36.68      3.95 o
  -6   3   7      302.93      296.72      7.33 o
  -5   3   7      571.40      550.53      9.54 o
  -4   3   7      506.76      494.97      7.19 o
  -3   3   7      591.06      584.89      7.50 o
  -2   3   7     1642.77     1654.37     15.22 o
  -1   3   7     1363.25     1370.66     10.10 o
   0   3   7      797.66      819.09      8.04 o
   1   3   7     1335.68     1319.03     14.41 o
   2   3   7     1551.51     1502.62     14.17 o
   3   3   7      643.89      652.62      7.19 o
   4   3   7      607.03      606.34      7.82 o
   5   3   7      627.19      610.01      8.53 o
   6   3   7      250.96      257.14      5.57 o
   7   3   7       52.79       53.86      4.26 o
   8   3   7       59.27       67.86      5.81 o
   9   3   7       35.74       32.58      5.48 o
  10   3   7        9.98       -4.14     19.60 o
  -9   4   7       16.07       19.57      4.87 o
  -8   4   7       81.97       85.31      6.09 o
  -7   4   7       86.63       77.99      5.35 o
  -6   4   7       94.79       96.15      4.64 o
  -5   4   7      319.08      309.87      7.30 o
  -4   4   7      425.59      436.68      7.40 o
  -3   4   7      532.96      527.75      8.06 o
  -2   4   7     1040.02     1032.62     10.32 o
  -1   4   7      841.47      813.22      8.81 o
   0   4   7       62.12       62.70      2.31 o
   1   4   7     1005.65      941.39     14.19 o
   2   4   7     1033.57     1022.20     10.38 o
   3   4   7      482.60      477.35      7.38 o
   4   4   7      422.38      433.79      7.61 o
   5   4   7      306.81      304.13      6.39 o
   6   4   7       89.96       88.88      4.10 o
   7   4   7       82.84       84.68      4.77 o
   8   4   7       90.60      107.17      6.95 o
   9   4   7       13.88       17.09      6.70 o
  -9   5   7       10.17       19.61      5.04 o
  -8   5   7       28.25       32.99      5.20 o
  -7   5   7       74.46       72.26      5.31 o
  -6   5   7       25.68       24.99      3.47 o
  -5   5   7       36.56       39.60      3.12 o
  -4   5   7      166.09      169.02      4.68 o
  -3   5   7      413.42      415.00      7.31 o
  -2   5   7      153.98      159.50      4.30 o
  -1   5   7      493.26      495.26      7.11 o
   0   5   7      851.40      816.45      9.25 o
   1   5   7      365.90      343.99      5.62 o
   2   5   7      146.71      149.34      4.29 o
   3   5   7      465.39      454.37      7.14 o
   4   5   7      242.51      251.49      6.14 o
   5   5   7       28.45       30.51      3.13 o
   6   5   7       16.97       12.50      3.05 o
   7   5   7       82.33       83.88      5.32 o
   8   5   7       28.94       39.37      5.47 o
   9   5   7       10.62       17.03      5.36 o
  -9   6   7       15.31       16.12      5.73 o
  -8   6   7       49.28       55.89      5.51 o
  -7   6   7       43.75       36.98      4.60 o
  -6   6   7      191.00      194.16      8.26 o
  -5   6   7      185.13      188.33      5.83 o
  -4   6   7      970.31      976.97     12.52 o
  -3   6   7      379.25      381.64      7.30 o
  -2   6   7     1112.03     1092.71     14.38 o
  -1   6   7      350.99      351.09      6.19 o
   0   6   7     2477.09     2436.43     23.57 o
   1   6   7      444.45      434.76      6.03 o
   2   6   7     1038.17     1012.66     10.76 o
   3   6   7      328.25      319.69      7.22 o
   4   6   7      880.62      889.40     16.00 o
   5   6   7      162.29      158.79      5.73 o
   6   6   7      175.82      182.62      7.34 o
   7   6   7       49.29       58.20      5.09 o
   8   6   7       37.22       35.11      5.22 o
   9   6   7       13.04       16.28      7.65 o
  -9   7   7        8.10        8.75      7.51 o
  -8   7   7       38.27       28.83      5.86 o
  -7   7   7       22.18       22.41      5.41 o
  -6   7   7      249.31      262.86      8.28 o
  -5   7   7      322.86      333.17      8.42 o
  -4   7   7      328.53      327.46      7.87 o
  -3   7   7       39.32       40.94      3.26 o
  -2   7   7      391.34      373.90      7.19 o
  -1   7   7      837.48      882.76     11.55 o
   0   7   7      808.80      808.83      9.91 o
   1   7   7      891.81      905.24     10.65 o
   2   7   7      415.31      403.25      6.93 o
   3   7   7       27.94       27.14      2.80 o
   4   7   7      380.36      375.58      8.67 o
   5   7   7      344.01      328.52      8.86 o
   6   7   7      251.72      243.41      8.60 o
   7   7   7       20.98       25.18      4.15 o
   8   7   7       45.82       45.34      5.96 o
   9   7   7        8.72        5.49      6.67 o
  -8   8   7       13.33       27.05      6.38 o
  -7   8   7       28.41       26.57      5.11 o
  -6   8   7       70.45       69.10      5.24 o
  -5   8   7       99.61      103.57      5.28 o
  -4   8   7      107.35      104.07      4.96 o
  -3   8   7      360.12      353.26      7.84 o
  -2   8   7      591.93      570.98     10.44 o
  -1   8   7      444.35      447.17      8.85 o
   0   8   7      393.50      375.23      7.15 o
   1   8   7      442.90      448.65      7.87 o
   2   8   7      575.45      563.91     10.28 o
   3   8   7      328.96      306.86      8.27 o
   4   8   7      128.04      121.05      6.52 o
   5   8   7      101.60      114.43      5.94 o
   6   8   7       68.64       66.94      5.41 o
   7   8   7       20.83       20.47      5.02 o
   8   8   7       12.80        8.44      6.51 o
  -8   9   7       24.63       13.36     11.52 o
  -7   9   7       30.56       40.47      6.25 o
  -6   9   7       16.08       16.04      4.64 o
  -5   9   7       15.12       17.92      3.96 o
  -4   9   7      112.89      112.40      6.00 o
  -3   9   7      166.97      181.03      7.09 o
  -2   9   7      291.89      302.37      8.43 o
  -1   9   7      142.74      137.46      5.45 o
   0   9   7      120.31      106.57      4.95 o
   1   9   7      175.65      176.81      6.41 o
   2   9   7      289.68      285.22      7.70 o
   3   9   7      149.41      160.76      9.28 o
   4   9   7       99.67      107.14     10.16 o
   5   9   7       17.58       11.24      4.98 o
   6   9   7       17.05       10.64      4.26 o
   7   9   7       26.67       33.40      7.11 o
   8   9   7       24.92       24.52      8.18 o
  -7  10   7        7.57       13.06     13.25 o
  -6  10   7       54.77       59.44      6.99 o
  -5  10   7       54.49       49.10      5.46 o
  -4  10   7      136.54      138.13      6.71 o
  -3  10   7       79.79       76.01      5.17 o
  -2  10   7      331.06      317.17      9.74 o
  -1  10   7      163.65      165.82      6.66 o
   0  10   7      260.32      279.51      9.68 o
   1  10   7      166.15      153.24      7.52 o
   2  10   7      333.34      321.10     10.98 o
   3  10   7       80.52       87.81      7.42 o
   4  10   7      148.21      151.08      8.55 o
   5  10   7       64.74       67.89      6.12 o
   6  10   7       50.29       51.40      7.48 o
   7  10   7       10.54       18.23      6.92 o
  -6  11   7       46.10       32.61      6.03 o
  -5  11   7      135.46      128.10      8.20 o
  -4  11   7       81.90       83.57      5.76 o
  -3  11   7       23.07       24.37      4.29 o
  -2  11   7       34.12       34.40      4.94 o
  -1  11   7      241.51      224.11      9.38 o
   0  11   7      225.50      225.14     10.99 o
   1  11   7      266.99      272.61     11.30 o
   2  11   7       31.72       29.80      6.25 o
   3  11   7       21.84       19.91      6.26 o
   4  11   7       88.70       90.04      7.21 o
   5  11   7      124.71      117.86      7.80 o
   6  11   7       57.61       61.48      6.97 o
  -6  12   7       13.15       -0.45     15.39 o
  -5  12   7       35.60       23.79      6.85 o
  -4  12   7       20.33       24.50      5.83 o
  -3  12   7      134.82      139.45      8.51 o
  -2  12   7       19.87       18.73      7.02 o
  -1  12   7      195.81      194.95     10.84 o
   0  12   7       67.80       74.89      7.81 o
   1  12   7      186.41      177.13     11.32 o
   2  12   7       23.74       29.61      6.04 o
   3  12   7      137.30      142.53     12.43 o
   4  12   7       33.28       32.42      5.78 o
   5  12   7       31.87       30.20      5.91 o
   6  12   7       13.93       10.45     15.93 o
  -4  13   7       47.99       29.83     11.96 o
  -3  13   7       99.13      111.62     10.65 o
  -2  13   7      137.92      145.77     10.15 o
  -1  13   7       23.21       24.19      7.17 o
   0  13   7      117.65      141.81     10.46 o
   1  13   7       23.74       27.89      6.40 o
   2  13   7      127.05      168.35     12.36 o
   3  13   7       96.31      103.24     10.35 o
   4  13   7       35.15       23.09     12.75 o
  -3  14   7        9.29        8.04     10.01 o
  -2  14   7       16.36       22.14     13.09 o
  -1  14   7       10.53       17.65      7.19 o
   0  14   7       11.11        9.85      6.88 o
   1  14   7        5.32        2.74      5.97 o
   2  14   7       12.16       14.07      7.61 o
   3  14   7       18.82       19.88     17.91 o
   0   0   8     2248.26     2097.09     17.21 o
   1   0   8      447.66      445.68      5.77 o
   2   0   8      240.74      223.05      3.46 o
   3   0   8       82.06       80.06      2.57 o
   4   0   8      898.02      870.60     10.54 o
   5   0   8      272.58      281.87      6.27 o
   6   0   8      327.45      340.59      7.47 o
   7   0   8        0.70        4.97      3.05 o
   8   0   8       25.31       30.10      5.33 o
   9   0   8       10.62       11.80      5.34 o
  -9   1   8       36.11       39.34      6.04 o
  -8   1   8       32.91       35.22      4.84 o
  -7   1   8       36.90       30.51      3.65 o
  -6   1   8      230.09      223.00      6.59 o
  -5   1   8      609.45      588.10      9.26 o
  -4   1   8      188.38      189.07      5.07 o
  -3   1   8      182.78      191.27      4.77 o
  -2   1   8     1568.50     1558.97     13.02 o
  -1   1   8     1261.46     1268.37      9.68 o
   0   1   8      386.52      370.74      4.77 o
   1   1   8     1305.34     1325.97     12.00 o
   2   1   8     1644.90     1663.43     13.32 o
   3   1   8      181.92      189.17      4.01 o
   4   1   8      162.21      171.18      4.55 o
   5   1   8      634.32      618.73      9.41 o
   6   1   8      255.01      246.77      7.24 o
   7   1   8       36.26       42.63      3.70 o
   8   1   8       37.23       41.65      5.21 o
   9   1   8       36.18       47.58      7.54 o
  -9   2   8       28.59       38.31      6.36 o
  -8   2   8        0.19        9.19      4.32 o
  -7   2   8      230.99      219.75      7.75 o
  -6   2   8       92.43       95.01      5.47 o
  -5   2   8        0.39        0.61      2.57 o
  -4   2   8       24.55       29.92      2.68 o
  -3   2   8     1717.10     1721.68     13.97 o
  -2   2   8      525.44      489.45      8.14 o
  -1   2   8     1186.14     1187.89     10.33 o
   0   2   8      130.13      134.39      3.40 o
   1   2   8     1195.77     1209.08      9.98 o
   2   2   8      581.99      575.20      6.97 o
   3   2   8     1713.04     1730.76     16.63 o
   4   2   8       54.23       59.80      3.04 o
   5   2   8        2.52        2.44      2.46 o
   6   2   8      118.45      120.27      4.72 o
   7   2   8      227.50      224.30      6.66 o
   8   2   8        2.31       17.62      5.22 o
   9   2   8       33.20       34.93      8.50 o
  -9   3   8        6.34       16.59      6.01 o
  -8   3   8       60.81       68.29      5.70 o
  -7   3   8       48.65       53.72      4.72 o
  -6   3   8       72.76       74.87      4.48 o
  -5   3   8      135.02      128.68      5.37 o
  -4   3   8      362.38      360.24      7.12 o
  -3   3   8      357.73      354.26      6.84 o
  -2   3   8      723.01      724.33      8.41 o
  -1   3   8      317.81      313.39      5.04 o
   0   3   8      221.65      207.59      5.54 o
   1   3   8      325.13      328.15      5.58 o
   2   3   8      672.66      674.97      7.84 o
   3   3   8      323.59      319.26      5.42 o
   4   3   8      262.43      265.20      6.56 o
   5   3   8      162.87      150.89      5.19 o
   6   3   8       53.73       52.39      3.09 o
   7   3   8       27.56       26.89      4.57 o
   8   3   8       43.66       39.08      4.80 o
   9   3   8        7.95       13.85      5.78 o
  -9   4   8        6.53       13.21      5.39 o
  -8   4   8       17.94       18.16      4.27 o
  -7   4   8       75.77       83.06      5.81 o
  -6   4   8      394.87      392.84      8.64 o
  -5   4   8      215.67      217.28      6.39 o
  -4   4   8      776.56      776.47     10.81 o
  -3   4   8      936.25      947.64     12.41 o
  -2   4   8      351.18      355.49      5.90 o
  -1   4   8     1128.75     1094.81     10.50 o
   0   4   8     2903.28     2855.86     34.04 o
   1   4   8     1192.51     1150.91     14.34 o
   2   4   8      467.44      472.93      7.45 o
   3   4   8      896.91      875.64     11.45 o
   4   4   8      818.60      818.24     10.99 o
   5   4   8      228.82      234.38      5.95 o
   6   4   8      444.41      448.03      8.42 o
   7   4   8       79.91       85.11      5.00 o
   8   4   8       21.96       20.48      4.73 o
   9   4   8        7.24        8.33      5.76 o
  -9   5   8       25.02       22.47      6.36 o
  -8   5   8       36.87       32.98      5.25 o
  -7   5   8       13.39        5.88      4.17 o
  -6   5   8      134.84      125.67      5.69 o
  -5   5   8      369.40      383.13      8.84 o
  -4   5   8      661.74      654.01     10.10 o
  -3   5   8      146.35      149.97      4.75 o
  -2   5   8     1746.55     1741.72     15.54 o
  -1   5   8      910.09      906.58      9.65 o
   0   5   8     2113.92     2014.09     25.11 o
   1   5   8      945.51      926.61     16.00 o
   2   5   8     1700.49     1671.79     20.77 o
   3   5   8      133.16      127.87      4.58 o
   4   5   8      637.35      635.36     10.18 o
   5   5   8      345.34      355.02      9.01 o
   6   5   8      122.90      122.10      5.62 o
   7   5   8       13.37       15.03      3.83 o
   8   5   8       33.51       37.11      5.28 o
   9   5   8       21.57       28.45      9.54 o
  -9   6   8        6.58       21.27      7.30 o
  -8   6   8        8.37        6.83      4.46 o
  -7   6   8       81.49       82.84      5.91 o
  -6   6   8        5.68       10.46      3.49 o
  -5   6   8       16.33       19.48      3.18 o
  -4   6   8      189.58      190.56      5.75 o
  -3   6   8      485.62      473.85      8.36 o
  -2   6   8        2.05        2.99      2.00 o
  -1   6   8      183.39      175.34      4.82 o
   0   6   8      558.45      551.24      9.32 o
   1   6   8      165.54      155.95      5.03 o
   2   6   8       15.10       13.60      3.04 o
   3   6   8      483.53      470.15      8.82 o
   4   6   8      188.98      189.25      5.92 o
   5   6   8       27.06       28.93      3.95 o
   6   6   8        0.41        6.17      3.69 o
   7   6   8       85.92       97.33      6.07 o
   8   6   8        8.24       15.03      5.62 o
   9   6   8        6.87        5.95     10.21 o
  -8   7   8       52.75       46.52      5.42 o
  -7   7   8       28.74       30.13      4.76 o
  -6   7   8       99.85      109.49      6.24 o
  -5   7   8       22.47       19.23      3.25 o
  -4   7   8      302.77      296.25      7.69 o
  -3   7   8      109.13      113.95      4.94 o
  -2   7   8      791.46      784.54     11.12 o
  -1   7   8      130.00      130.71      5.04 o
   0   7   8       36.68       33.61      2.98 o
   1   7   8      152.24      143.49      5.10 o
   2   7   8      807.79      768.95     12.06 o
   3   7   8       94.68       95.70      4.98 o
   4   7   8      290.53      290.01      8.28 o
   5   7   8       15.43       19.69      4.25 o
   6   7   8      112.84      110.89      6.86 o
   7   7   8       26.50       33.22      4.48 o
   8   7   8       55.20       46.52      6.27 o
  -8   8   8       11.78        4.54      7.33 o
  -7   8   8       30.77       24.78      5.45 o
  -6   8   8       97.95      102.27      6.15 o
  -5   8   8       24.51       26.10      4.34 o
  -4   8   8      288.94      284.14      8.31 o
  -3   8   8      175.28      175.41      6.21 o
  -2   8   8       70.17       76.42      4.70 o
  -1   8   8      168.30      170.41      6.51 o
   0   8   8      948.13      941.88     12.70 o
   1   8   8      158.12      159.58      5.57 o
   2   8   8       78.31       87.79      4.81 o
   3   8   8      195.69      182.93      7.02 o
   4   8   8      268.21      265.17      9.27 o
   5   8   8       26.99       23.72      5.14 o
   6   8   8       94.13       93.12      7.52 o
   7   8   8       30.76       29.63      5.46 o
   8   8   8       10.54        3.18      7.28 o
  -7   9   8        4.68        6.34      6.47 o
  -6   9   8       13.68       19.12      5.07 o
  -5   9   8      177.47      187.08      7.88 o
  -4   9   8      130.98      141.45      6.70 o
  -3   9   8       92.63       91.38      5.70 o
  -2   9   8        2.57        5.31      3.51 o
  -1   9   8      442.83      449.34     10.61 o
   0   9   8      383.10      347.21      8.17 o
   1   9   8      394.35      397.02     10.49 o
   2   9   8        7.47       14.66      3.87 o
   3   9   8       95.51       93.10      7.87 o
   4   9   8      128.58      125.31      7.62 o
   5   9   8      162.71      170.74      8.88 o
   6   9   8       12.86       16.85      4.89 o
   7   9   8        6.01        6.90      5.18 o
  -7  10   8       36.94       48.23     18.82 o
  -6  10   8       47.72       65.12      7.67 o
  -5  10   8       64.13       62.97      6.40 o
  -4  10   8      106.34      121.16      8.21 o
  -3  10   8      221.71      220.20     10.73 o
  -2  10   8       37.71       35.52      4.90 o
  -1  10   8      203.67      209.46     10.14 o
   0  10   8      269.76      271.78      8.63 o
   1  10   8      195.06      201.75      8.47 o
   2  10   8       28.47       36.22      5.96 o
   3  10   8      255.06      249.71     13.35 o
   4  10   8       93.36      104.17      8.53 o
   5  10   8       56.00       57.20      5.77 o
   6  10   8       44.92       43.07      6.21 o
   7  10   8       44.43       18.06      9.77 o
  -6  11   8       36.73       48.34     13.61 o
  -5  11   8        9.96        8.56      5.53 o
  -4  11   8       60.08       58.85      6.39 o
  -3  11   8       25.01       28.29      5.79 o
  -2  11   8      241.10      245.50     10.01 o
  -1  11   8       32.90       28.95      4.95 o
   0  11   8       23.89       25.81      5.34 o
   1  11   8       37.46       41.95      5.95 o
   2  11   8      275.47      293.63     15.94 o
   3  11   8       28.88       38.12      7.19 o
   4  11   8       75.89       81.54      7.51 o
   5  11   8       10.25        7.03      4.87 o
   6  11   8       44.25       25.18      6.77 o
  -5  12   8        5.36        4.13     14.16 o
  -4  12   8       30.90       29.00      5.80 o
  -3  12   8       94.83       97.99      8.03 o
  -2  12   8      121.78      125.49      8.27 o
  -1  12   8       55.38       56.65      7.36 o
   0  12   8       86.08       80.99      7.67 o
   1  12   8       68.64       75.16      8.53 o
   2  12   8       97.30       96.21      8.67 o
   3  12   8       77.17       86.04     10.90 o
   4  12   8       28.44       36.00      6.37 o
   5  12   8        6.37       -2.91      8.00 o
  -4  13   8        0.66       24.56     15.27 o
  -3  13   8       11.85       15.62      6.58 o
  -2  13   8       54.28       68.20      7.71 o
  -1  13   8      200.81      221.95     13.09 o
   0  13   8       11.63        4.67      6.53 o
   1  13   8      217.28      229.41     12.18 o
   2  13   8       57.33       83.08     10.96 o
   3  13   8       12.46       17.98      7.56 o
   4  13   8        2.17        4.35     10.68 o
  -1  14   8       95.57       94.12     25.83 o
   0  14   8       26.85       26.48      9.52 o
   1  14   8       89.51       67.35     13.10 o
   2  14   8       16.12      -16.38     16.38 o
   1   0   9      748.93      743.27      8.44 o
   2   0   9        3.64        4.35      1.40 o
   3   0   9     1790.02     1785.75     22.74 o
   4   0   9       27.09       30.28      3.04 o
   5   0   9        0.13        1.62      2.62 o
   6   0   9        0.60        5.08      3.70 o
   7   0   9      289.98      276.13      8.79 o
   8   0   9        1.87       -0.17      4.48 o
   9   0   9       16.84       16.87      5.92 o
  -9   1   9       14.68       22.60      6.11 o
  -8   1   9       83.40       80.71      5.66 o
  -7   1   9        5.19       10.33      4.15 o
  -6   1   9       94.25       84.46      4.84 o
  -5   1   9      223.42      229.46      6.61 o
  -4   1   9      444.87      449.09      9.42 o
  -3   1   9      136.58      134.11      4.85 o
  -2   1   9     1420.07     1391.48     14.52 o
  -1   1   9      602.30      623.78      7.93 o
   0   1   9       25.40       25.95      1.60 o
   1   1   9      596.15      637.70      6.93 o
   2   1   9     1386.58     1393.26     10.92 o
   3   1   9      126.14      127.04      3.48 o
   4   1   9      438.95      432.08      8.35 o
   5   1   9      221.02      208.00      8.24 o
   6   1   9       90.93       90.31      5.60 o
   7   1   9        8.01       10.01      3.75 o
   8   1   9       78.69       84.10      8.64 o
   9   1   9       14.53       16.01      6.75 o
  -9   2   9        2.88        4.79      5.33 o
  -8   2   9       33.02       24.53      5.26 o
  -7   2   9        9.06       10.44      3.72 o
  -6   2   9      140.98      147.66      6.27 o
  -5   2   9        5.22        8.23      3.32 o
  -4   2   9     1033.25     1009.36     13.30 o
  -3   2   9       46.21       40.09      3.05 o
  -2   2   9      106.23      105.60      3.83 o
  -1   2   9       43.45       45.70      2.48 o
   0   2   9     3572.91     3470.28     21.28 o
   1   2   9       46.12       51.23      2.32 o
   2   2   9       78.40       87.64      2.98 o
   3   2   9       49.78       48.56      2.51 o
   4   2   9     1067.47     1042.05     12.15 o
   5   2   9        3.33        5.60      3.32 o
   6   2   9      120.55      121.09      5.84 o
   7   2   9       11.82       10.90      3.77 o
   8   2   9       37.21       38.06      6.64 o
   9   2   9        2.58       13.00     12.48 o
  -9   3   9       29.68       17.89      7.21 o
  -8   3   9       79.80       78.11      6.53 o
  -7   3   9        6.34       11.93      3.95 o
  -6   3   9       16.62       21.56      3.56 o
  -5   3   9      549.37      524.39     11.69 o
  -4   3   9      505.38      533.52      9.94 o
  -3   3   9      170.46      175.51      5.04 o
  -2   3   9       67.24       66.86      3.00 o
  -1   3   9     1064.61     1047.97     10.81 o
   0   3   9      251.09      236.52      5.06 o
   1   3   9     1105.45     1100.42     10.49 o
   2   3   9       81.65       87.17      3.20 o
   3   3   9      129.06      136.64      4.11 o
   4   3   9      483.91      473.35      8.28 o
   5   3   9      488.38      476.70     12.13 o
   6   3   9       31.86       23.75      4.21 o
   7   3   9       10.15       10.79      4.11 o
   8   3   9       78.84       76.17      6.92 o
   9   3   9       22.59       28.09     19.48 o
  -9   4   9        5.12       32.28     17.71 o
  -8   4   9        2.97        8.34      4.33 o
  -7   4   9      158.81      155.45      7.55 o
  -6   4   9       49.66       55.66      4.38 o
  -5   4   9       52.27       51.11      4.20 o
  -4   4   9       68.38       70.48      3.85 o
  -3   4   9     1324.10     1301.38     14.64 o
  -2   4   9       99.20      107.29      4.36 o
  -1   4   9     1224.90     1198.89     13.93 o
   0   4   9      211.00      212.88      5.26 o
   1   4   9      977.89      968.23     11.72 o
   2   4   9       80.69       87.92      3.44 o
   3   4   9     1433.95     1421.26     16.59 o
   4   4   9       97.54      105.77      4.41 o
   5   4   9       44.38       44.41      3.53 o
   6   4   9       48.46       58.08      4.62 o
   7   4   9      152.91      166.24      9.45 o
   8   4   9        4.27       10.98      6.03 o
  -8   5   9       52.35       50.36      5.32 o
  -7   5   9       24.15       24.58      4.63 o
  -6   5   9      218.73      203.75      7.48 o
  -5   5   9       26.07       36.24      3.75 o
  -4   5   9      350.28      346.13      7.56 o
  -3   5   9       37.37       36.80      3.04 o
  -2   5   9     2528.07     2454.26     22.69 o
  -1   5   9       66.60       70.93      4.00 o
   0   5   9      684.99      681.51     10.06 o
   1   5   9       41.46       41.04      3.22 o
   2   5   9     2622.50     2549.81     30.37 o
   3   5   9       55.50       55.57      3.58 o
   4   5   9      278.37      277.31      6.77 o
   5   5   9       20.22       20.28      4.38 o
   6   5   9      247.33      231.61      8.18 o
   7   5   9       26.71       33.96      8.33 o
   8   5   9       51.23       62.72      7.24 o
  -8   6   9        5.06       13.62      4.64 o
  -7   6   9       38.56       39.53      5.10 o
  -6   6   9      130.72      124.21      6.79 o
  -5   6   9       16.06       13.24      3.23 o
  -4   6   9      301.80      299.23      7.71 o
  -3   6   9      189.86      199.52      6.96 o
  -2   6   9      172.83      171.66      5.65 o
  -1   6   9      166.43      162.32      5.68 o
   0   6   9      970.91      935.35     12.44 o
   1   6   9      136.78      131.51      4.74 o
   2   6   9      166.93      165.90      5.76 o
   3   6   9      208.95      219.00      6.41 o
   4   6   9      326.88      339.80      8.78 o
   5   6   9       14.18       15.10      3.93 o
   6   6   9      130.36      136.62      6.53 o
   7   6   9       34.29       26.22      5.92 o
   8   6   9        5.79       12.43      5.52 o
  -8   7   9        4.64       24.00      7.32 o
  -7   7   9        2.88        7.10      4.78 o
  -6   7   9        7.71        8.68      4.45 o
  -5   7   9      341.00      351.32     14.17 o
  -4   7   9       22.31       20.43      3.69 o
  -3   7   9       62.51       55.72      4.17 o
  -2   7   9       35.99       38.54      4.62 o
  -1   7   9      555.22      551.31      9.83 o
   0   7   9       24.51       22.01      2.79 o
   1   7   9      562.93      553.18     10.76 o
   2   7   9       38.06       45.48      3.54 o
   3   7   9       66.03       65.76      4.39 o
   4   7   9       24.75       26.21      3.90 o
   5   7   9      364.61      361.22     10.75 o
   6   7   9        7.65        7.14      4.04 o
   7   7   9        5.43       13.45      5.67 o
   8   7   9        4.62       -2.89      7.87 o
  -7   8   9       37.19       40.91     10.53 o
  -6   8   9       24.48       34.64      5.93 o
  -5   8   9       14.04       14.39      4.03 o
  -4   8   9       80.35       79.27      5.49 o
  -3   8   9      364.28      356.23     10.46 o
  -2   8   9       14.25       20.06      3.65 o
  -1   8   9      381.59      372.36      8.38 o
   0   8   9      124.05      123.33      5.00 o
   1   8   9      382.89      382.72      8.53 o
   2   8   9       13.65       14.08      3.20 o
   3   8   9      367.05      373.75     12.08 o
   4   8   9       78.06       76.28      6.45 o
   5   8   9       10.79        8.71      4.23 o
   6   8   9       19.30       17.34      4.37 o
   7   8   9       36.82       35.24      5.46 o
  -7   9   9        1.90      -13.99     13.99 o
  -6   9   9       60.22       66.63      7.36 o
  -5   9   9        4.31       -1.38      5.14 o
  -4   9   9      101.25      107.89      7.20 o
  -3   9   9       19.90       18.60      4.53 o
  -2   9   9      781.16      773.95     19.94 o
  -1   9   9        4.36        0.72      3.17 o
   0   9   9       26.00       35.71      3.63 o
   1   9   9        2.72        4.53      3.93 o
   2   9   9      768.61      734.65     15.09 o
   3   9   9       21.80       18.74      6.85 o
   4   9   9       95.78       98.65      8.12 o
   5   9   9        5.08        5.01      4.50 o
   6   9   9       61.01       49.76      6.09 o
   7   9   9        1.81       -0.16     11.53 o
  -6  10   9       59.53       77.61     10.88 o
  -5  10   9        5.63        0.00      5.71 o
  -4  10   9       35.98       33.45      5.91 o
  -3  10   9      212.34      221.12     12.09 o
  -2  10   9       48.22       49.91      5.10 o
  -1  10   9       87.88       97.24      5.54 o
   0  10   9       81.27       72.39      5.70 o
   1  10   9       92.37       99.71      6.36 o
   2  10   9       61.96       68.97      6.79 o
   3  10   9      197.13      221.17     11.84 o
   4  10   9       26.21       27.12      6.24 o
   5  10   9        8.42        8.64      5.24 o
   6  10   9       63.49       62.60      7.65 o
  -5  11   9      104.89      105.81     10.63 o
  -4  11   9       25.00       20.69      5.67 o
  -3  11   9      106.84      108.19      7.35 o
  -2  11   9        4.62       10.81      5.08 o
  -1  11   9      280.50      293.53     12.19 o
   0  11   9        4.16       11.95      4.91 o
   1  11   9      283.00      298.91     15.38 o
   2  11   9        3.95       17.75      6.15 o
   3  11   9      104.33       95.85      9.33 o
   4  11   9       23.57       33.02      6.28 o
   5  11   9      119.28      110.57      8.40 o
  -4  12   9      108.69      103.28      9.56 o
  -3  12   9       55.68       64.41      7.14 o
  -2  12   9        1.05        8.18      5.40 o
  -1  12   9       16.50       20.02      6.32 o
   0  12   9      286.05      293.27     12.68 o
   1  12   9       24.18       24.51      6.71 o
   2  12   9        5.42        8.56      6.47 o
   3  12   9       41.28       51.94      9.36 o
   4  12   9       87.01       83.78     11.85 o
  -3  13   9       25.45       26.64     13.16 o
  -2  13   9       77.55       52.38     14.44 o
  -1  13   9       17.16       12.19      6.37 o
   0  13   9        2.54        1.55      6.34 o
   1  13   9       10.30       11.98      6.64 o
   2  13   9       79.26       98.57     13.33 o
   3  13   9       31.06       60.85     14.40 o
   0   0  10     1837.38     1791.13     25.05 o
   1   0  10      101.41      101.53      3.63 o
   2   0  10      310.53      330.31      6.21 o
   3   0  10        0.23        1.86      2.41 o
   4   0  10      512.38      517.71      9.85 o
   5   0  10       85.49       86.25      5.39 o
   6   0  10      293.43      288.89      9.62 o
   7   0  10        4.25        2.97      4.14 o
   8   0  10       13.31       11.95      4.92 o
   9   0  10        4.21        4.53      9.93 o
  -9   1  10       12.64       16.35      9.58 o
  -8   1  10       31.47       40.01      5.26 o
  -7   1  10        8.82        6.54      4.09 o
  -6   1  10       66.43       63.93      6.19 o
  -5   1  10      273.63      289.96      8.31 o
  -4   1  10      144.43      149.84      6.02 o
  -3   1  10       44.17       52.45      3.55 o
  -2   1  10     1227.79     1171.56     16.04 o
  -1   1  10      544.28      550.71      8.11 o
   0   1  10      110.76      128.96      4.04 o
   1   1  10      555.82      568.91      7.66 o
   2   1  10     1206.29     1190.50     13.20 o
   3   1  10       33.42       34.88      2.77 o
   4   1  10      141.29      144.06      5.75 o
   5   1  10      274.90      274.42      9.28 o
   6   1  10       59.59       59.88      5.61 o
   7   1  10       12.99       21.96      4.28 o
   8   1  10       24.85       30.79      6.72 o
   9   1  10       11.95       -4.98      9.43 o
  -9   2  10        3.94       21.98     16.74 o
  -8   2  10        3.65       12.32      5.01 o
  -7   2  10      140.12      140.81      7.03 o
  -6   2  10       27.99       31.03      4.12 o
  -5   2  10       19.06       17.47      4.17 o
  -4   2  10       92.01       85.94      4.70 o
  -3   2  10      837.47      829.88     11.54 o
  -2   2  10      263.17      258.91      6.03 o
  -1   2  10      673.55      665.32     12.25 o
   0   2  10      220.48      212.02      4.50 o
   1   2  10      646.80      643.92      8.30 o
   2   2  10      242.35      234.44      5.37 o
   3   2  10      841.89      837.60     11.31 o
   4   2  10       71.40       64.92      4.69 o
   5   2  10       17.10       13.49      3.68 o
   6   2  10       21.45       16.83      4.04 o
   7   2  10      129.06      142.95      7.42 o
   8   2  10        2.34        1.72      5.65 o
  -8   3  10      100.33      109.26      7.38 o
  -7   3  10       10.51        7.49      3.94 o
  -6   3  10      190.64      193.34      7.35 o
  -5   3  10      158.60      163.31      6.84 o
  -4   3  10      306.52      303.83      7.60 o
  -3   3  10       29.97       30.40      3.00 o
  -2   3  10     1319.32     1284.55     14.48 o
  -1   3  10      386.61      395.12      7.82 o
   0   3  10        9.29        9.76      1.93 o
   1   3  10      378.30      384.26      6.46 o
   2   3  10     1426.17     1403.36     15.30 o
   3   3  10       30.04       30.87      3.05 o
   4   3  10      347.21      344.90      9.05 o
   5   3  10      173.43      181.37      7.27 o
   6   3  10      226.00      198.65      8.78 o
   7   3  10       10.18        7.15      5.53 o
   8   3  10      109.56      100.07      8.64 o
  -8   4  10       12.01        8.49      5.45 o
  -7   4  10        5.75       -0.52      4.34 o
  -6   4  10      175.05      187.46      8.03 o
  -5   4  10       46.21       52.51      4.98 o
  -4   4  10      298.49      289.53      7.23 o
  -3   4  10       49.35       54.95      3.72 o
  -2   4  10      675.64      651.85     11.26 o
  -1   4  10       83.79       75.17      3.99 o
   0   4  10      679.70      657.44      9.84 o
   1   4  10      118.46      116.32      4.47 o
   2   4  10      555.64      526.05      8.58 o
   3   4  10       23.17       19.84      2.98 o
   4   4  10      295.25      290.25      7.73 o
   5   4  10       38.28       42.98      4.25 o
   6   4  10      127.82      147.26      9.06 o
   7   4  10        3.66        3.52      4.52 o
   8   4  10       11.77        3.59      7.06 o
  -8   5  10        2.37        8.00      5.30 o
  -7   5  10        5.34        9.62      4.51 o
  -6   5  10       10.09       12.62      4.19 o
  -5   5  10      373.78      363.47     10.05 o
  -4   5  10       82.23       82.53      4.87 o
  -3   5  10      185.70      189.95      6.29 o
  -2   5  10       53.27       62.82      4.24 o
  -1   5  10      903.98      865.45     12.72 o
   0   5  10      308.13      306.86      7.08 o
   1   5  10     1050.00     1008.70     13.46 o
   2   5  10       58.16       68.33      3.84 o
   3   5  10      126.53      124.73      4.98 o
   4   5  10      115.78      114.14      5.09 o
   5   5  10      412.60      408.01     12.00 o
   6   5  10       12.75       13.23      5.36 o
   7   5  10        9.02        6.76      4.75 o
   8   5  10        5.73       -7.95      8.49 o
  -8   6  10        7.06       -0.71      8.64 o
  -7   6  10      115.72      113.30      8.71 o
  -6   6  10       11.72        9.61      4.91 o
  -5   6  10       15.02       22.52      4.13 o
  -4   6  10      121.64      127.73      6.33 o
  -3   6  10      550.21      540.74     11.17 o
  -2   6  10       65.28       63.81      4.08 o
  -1   6  10      239.03      232.89      6.88 o
   0   6  10      431.48      417.08      8.48 o
   1   6  10      194.24      199.31      6.90 o
   2   6  10       53.71       50.47      3.59 o
   3   6  10      540.42      546.21      9.96 o
   4   6  10      117.42      125.40      5.90 o
   5   6  10       16.02       13.60      5.62 o
   6   6  10        5.54        7.90      8.58 o
   7   6  10       98.30       85.08      7.84 o
   8   6  10        7.63        9.41      6.91 o
  -7   7  10        5.61       11.45      5.58 o
  -6   7  10       85.81       83.03      7.34 o
  -5   7  10        3.80       14.18      4.09 o
  -4   7  10      224.25      225.24      8.91 o
  -3   7  10       45.71       53.42      4.61 o
  -2   7  10      553.82      525.74     10.21 o
  -1   7  10       14.21       16.65      3.08 o
   0   7  10      103.98      101.70      4.72 o
   1   7  10       10.62       12.76      3.06 o
   2   7  10      567.19      551.27     10.65 o
   3   7  10       58.40       54.17      4.29 o
   4   7  10      211.37      211.59      7.57 o
   5   7  10        3.10        4.22      5.47 o
   6   7  10       91.69       84.00      6.55 o
   7   7  10        9.18       11.69      6.78 o
  -7   8  10       24.75       17.15     10.96 o
  -6   8  10       34.10       47.37      7.26 o
  -5   8  10       12.92       11.08      4.59 o
  -4   8  10      103.00       99.67      6.72 o
  -3   8  10      253.03      254.78      8.80 o
  -2   8  10       54.83       63.99      4.45 o
  -1   8  10      222.83      217.06      6.60 o
   0   8  10      498.21      508.95      9.98 o
   1   8  10      222.18      221.60      7.10 o
   2   8  10       41.77       48.23      4.68 o
   3   8  10      248.48      271.25      8.95 o
   4   8  10      114.59      129.84      7.82 o
   5   8  10       13.50       13.28      5.32 o
   6   8  10       34.84       45.73      6.33 o
   7   8  10       26.59       33.71      7.95 o
  -6   9  10        9.20        7.40      8.88 o
  -5   9  10      169.73      176.81      9.50 o
  -4   9  10       26.66       33.04      5.16 o
  -3   9  10       73.55       83.47      6.35 o
  -2   9  10       11.01       15.68      3.89 o
  -1   9  10      445.57      437.60      9.38 o
   0   9  10      110.41      107.61      5.61 o
   1   9  10      455.79      471.15     11.54 o
   2   9  10        9.27       15.91      4.16 o
   3   9  10       78.00       90.73      7.72 o
   4   9  10       23.64       26.93      5.76 o
   5   9  10      172.32      161.33      9.90 o
   6   9  10        7.99       -0.12      5.74 o
  -5  10  10        1.73       10.18      5.79 o
  -4  10  10       58.11       62.62      6.93 o
  -3  10  10      115.61      119.17      7.94 o
  -2  10  10        7.34       13.78      4.08 o
  -1  10  10       42.81       48.68      5.22 o
   0  10  10       93.29       79.95      6.17 o
   1  10  10       39.29       44.74      5.41 o
   2  10  10       13.45       13.52      5.20 o
   3  10  10      111.39      125.87     10.61 o
   4  10  10       77.46       68.38      7.40 o
   5  10  10        1.94       12.38      4.89 o
  -4  11  10       60.42       68.32      8.22 o
  -3  11  10       21.47       22.82      6.87 o
  -2  11  10      183.34      176.14      8.93 o
  -1  11  10       39.44       54.25      6.25 o
   0  11  10       66.42       69.50      6.33 o
   1  11  10       37.81       60.42      7.22 o
   2  11  10      160.34      154.86     11.47 o
   3  11  10       23.77       37.61      7.37 o
   4  11  10       53.49       58.50      9.45 o
   5  11  10       19.40       13.20      6.88 o
  -3  12  10       94.45       95.32     10.75 o
  -2  12  10       12.20       18.93      5.38 o
  -1  12  10      119.29      120.88      8.64 o
   0  12  10      131.65      140.43      9.80 o
   1  12  10      107.30       91.68      9.42 o
   2  12  10       15.61       16.14      7.00 o
   3  12  10      110.33      120.63     12.66 o
  -1  13  10       56.95       38.63     13.70 o
   0  13  10        1.16        8.35     12.61 o
   1  13  10       27.06       24.80     32.32 o
   1   0  11      192.36      188.16      5.82 o
   2   0  11      267.98      275.43      6.29 o
   3   0  11      310.54      318.61      7.29 o
   4   0  11      181.48      188.06      6.56 o
   5   0  11        2.69        3.24      3.36 o
   6   0  11       21.56       29.22      4.97 o
   7   0  11       61.67       63.77      6.01 o
   8   0  11       20.96       14.21      5.30 o
  -8   1  11       23.96       19.85      5.20 o
  -7   1  11       22.01       28.03      5.54 o
  -6   1  11      127.62      121.31      7.49 o
  -5   1  11      166.95      172.54      7.53 o
  -4   1  11      269.40      279.57      7.86 o
  -3   1  11      137.15      140.35      5.08 o
  -2   1  11      620.60      599.86      9.64 o
  -1   1  11      359.90      357.54      7.78 o
   0   1  11      929.48      887.33     11.61 o
   1   1  11      308.33      316.25      6.93 o
   2   1  11      618.44      604.41      9.64 o
   3   1  11      160.08      162.20      5.33 o
   4   1  11      236.71      235.23      7.83 o
   5   1  11      155.33      166.26      7.42 o
   6   1  11      118.17      116.25      6.78 o
   7   1  11       22.07       15.81      4.58 o
   8   1  11       26.79       35.89      7.59 o
  -8   2  11        3.14        7.80      5.03 o
  -7   2  11        0.24        3.85      5.86 o
  -6   2  11      116.45      122.74      8.10 o
  -5   2  11       67.06       76.56      5.57 o
  -4   2  11      214.88      218.55      7.14 o
  -3   2  11       73.13       72.62      4.32 o
  -2   2  11      109.65       99.94      4.48 o
  -1   2  11      182.55      187.90      5.73 o
   0   2  11      847.21      844.48     11.77 o
   1   2  11      195.10      197.72      5.25 o
   2   2  11      131.07      127.05      4.95 o
   3   2  11       58.95       59.60      4.91 o
   4   2  11      266.49      244.00      8.18 o
   5   2  11       77.70       84.37      6.20 o
   6   2  11      119.22      121.09      7.85 o
   7   2  11        0.62        8.27      5.12 o
   8   2  11        7.13        1.87      6.49 o
  -8   3  11        3.73       11.99      5.84 o
  -7   3  11        7.38       13.45      4.76 o
  -6   3  11      132.39      132.06      6.55 o
  -5   3  11      243.98      255.63      8.56 o
  -4   3  11       93.18       99.11      5.27 o
  -3   3  11      122.79      121.76      5.63 o
  -2   3  11      200.37      197.95      6.45 o
  -1   3  11      643.40      628.55     11.77 o
   0   3  11      326.29      322.75      7.63 o
   1   3  11      681.00      680.94     10.35 o
   2   3  11      174.27      175.55      6.32 o
   3   3  11      123.67      122.51      5.74 o
   4   3  11      107.49       98.62      5.71 o
   5   3  11      242.53      253.73      8.87 o
   6   3  11      127.18      133.19      8.89 o
   7   3  11       12.25       23.80      5.79 o
   8   3  11        2.71        8.95      7.90 o
  -8   4  11       35.19       11.25     10.34 o
  -7   4  11       50.86       55.65      6.63 o
  -6   4  11       61.12       68.06      5.85 o
  -5   4  11        0.75        6.23      4.13 o
  -4   4  11      256.12      260.47      7.63 o
  -3   4  11      387.47      383.42      9.37 o
  -2   4  11      157.09      158.43      6.07 o
  -1   4  11      219.98      217.17      6.86 o
   0   4  11      568.54      521.18     10.31 o
   1   4  11      237.29      219.18      6.54 o
   2   4  11      189.04      192.98      5.93 o
   3   4  11      407.11      405.59     10.20 o
   4   4  11      223.06      208.64      7.40 o
   5   4  11        0.66       -2.72      3.90 o
   6   4  11       67.47       75.96      9.52 o
   7   4  11       64.63       63.41      7.13 o
   8   4  11       28.51       24.31     17.15 o
  -7   5  11       24.84       21.14      5.01 o
  -6   5  11       25.10       20.33      4.63 o
  -5   5  11       43.82       47.97      5.57 o
  -4   5  11      198.47      214.23      7.66 o
  -3   5  11      220.42      213.87      6.99 o
  -2   5  11      369.88      352.45      8.88 o
  -1   5  11      313.38      311.57      7.94 o
   0   5  11      294.47      287.86      8.55 o
   1   5  11      300.83      300.41      8.29 o
   2   5  11      310.90      302.52      7.95 o
   3   5  11      225.43      219.69      7.31 o
   4   5  11      176.36      184.01      7.37 o
   5   5  11       44.58       51.56      5.97 o
   6   5  11       11.58        6.41      6.43 o
   7   5  11       24.00       32.26      7.75 o
  -7   6  11       26.92       23.95     15.45 o
  -6   6  11       40.57       44.77      6.66 o
  -5   6  11      123.78      132.21      7.22 o
  -4   6  11      183.56      190.20      8.00 o
  -3   6  11       26.05       19.31      3.96 o
  -2   6  11       46.01       53.69      4.16 o
  -1   6  11      156.24      150.76      5.60 o
   0   6  11      598.85      587.14     10.93 o
   1   6  11      169.08      170.87      6.97 o
   2   6  11       41.36       41.24      3.95 o
   3   6  11       49.43       51.08      4.25 o
   4   6  11      236.42      234.40      9.87 o
   5   6  11      112.44      120.54      7.93 o
   6   6  11       35.82       40.51      7.03 o
   7   6  11       38.15       22.93      6.75 o
  -7   7  11        5.97        9.19     17.98 o
  -6   7  11       39.83       22.24      5.87 o
  -5   7  11      185.37      181.99      8.79 o
  -4   7  11       49.99       43.96      5.12 o
  -3   7  11       43.07       40.37      4.16 o
  -2   7  11       40.42       43.01      3.93 o
  -1   7  11      324.50      306.55      7.88 o
   0   7  11       77.23       75.52      5.06 o
   1   7  11      308.98      297.71      8.57 o
   2   7  11       31.11       40.46      4.09 o
   3   7  11       36.45       39.01      5.52 o
   4   7  11       47.69       47.74      6.11 o
   5   7  11      153.55      164.02     10.93 o
   6   7  11       30.65       26.98      6.31 o
   7   7  11        9.40        5.75      8.02 o
  -6   8  11       38.56       33.75     15.98 o
  -5   8  11       16.80       23.49      5.94 o
  -4   8  11      108.06      116.51      7.49 o
  -3   8  11      122.93      129.06      6.26 o
  -2   8  11      212.19      216.34      7.24 o
  -1   8  11      136.84      150.73      5.87 o
   0   8  11      246.12      240.81      7.36 o
   1   8  11      124.00      139.53      7.87 o
   2   8  11      209.31      205.90      7.71 o
   3   8  11      125.00      130.54      7.06 o
   4   8  11       98.46      108.33      7.80 o
   5   8  11       19.78       24.94      6.66 o
   6   8  11       42.75       33.00      7.25 o
  -5   9  11        5.25       17.48      5.21 o
  -4   9  11       16.32       18.09      4.70 o
  -3   9  11      100.83       92.78      6.10 o
  -2   9  11      112.01      104.21      5.62 o
  -1   9  11       87.81       90.13      5.12 o
   0   9  11        4.29        8.91      3.96 o
   1   9  11       94.38      103.59      6.46 o
   2   9  11      132.06      142.40      7.60 o
   3   9  11       99.06      119.36      7.98 o
   4   9  11       21.45       16.03      5.52 o
   5   9  11        5.99        9.76      8.68 o
   6   9  11       22.31       14.30     11.10 o
  -4  10  11       31.66       33.87      6.37 o
  -3  10  11      108.29       90.15      6.24 o
  -2  10  11        9.07       10.56      3.80 o
  -1  10  11      155.75      157.09      7.86 o
   0  10  11       76.04       79.24      6.02 o
   1  10  11      162.53      171.29      9.11 o
   2  10  11        2.94        6.97      5.68 o
   3  10  11      109.60      118.22     10.05 o
   4  10  11       37.43       45.04      8.05 o
   5  10  11       52.01       27.93     12.04 o
  -4  11  11       18.19       43.73     12.96 o
  -3  11  11        6.65       10.92      6.39 o
  -2  11  11       23.63       35.50      5.83 o
  -1  11  11       92.71       91.12      6.82 o
   0  11  11       45.18       43.41      5.71 o
   1  11  11       91.82      115.46      9.89 o
   2  11  11       23.62       26.94      6.78 o
   3  11  11        5.86       20.30      7.93 o
   4  11  11       16.74        1.53     27.78 o
  -2  12  11       95.45       76.60     15.28 o
  -1  12  11       24.70       22.24      9.49 o
   0  12  11       84.87       67.27     15.46 o
   1  12  11       23.36       26.24      9.96 o
   2  12  11       93.91       72.08     14.50 o
   0   0  12      705.41      665.81     15.84 o
   1   0  12       91.30      106.28      4.88 o
   2   0  12       13.02       16.11      3.17 o
   3   0  12        9.13        8.92      3.20 o
   4   0  12      223.65      233.79      8.15 o
   5   0  12      102.78       99.60      6.52 o
   6   0  12       33.41       40.13      5.92 o
   7   0  12        1.36        4.98      4.58 o
   8   0  12        7.41       17.53      6.97 o
  -8   1  12       13.87       13.64      9.43 o
  -7   1  12       28.99       29.73      5.28 o
  -6   1  12       52.59       53.82      6.09 o
  -5   1  12       74.97       81.54      6.49 o
  -4   1  12      243.56      239.41      7.97 o
  -3   1  12      177.89      182.90      6.67 o
  -2   1  12       51.56       56.46      4.06 o
  -1   1  12      322.51      330.01      9.07 o
   0   1  12      595.95      573.36     10.38 o
   1   1  12      322.00      332.29      7.98 o
   2   1  12       24.84       30.52      3.36 o
   3   1  12      171.12      175.34      6.67 o
   4   1  12      256.44      253.37      9.28 o
   5   1  12       68.41       79.05      5.68 o
   6   1  12       45.36       45.06      5.41 o
   7   1  12       30.25       35.48      5.42 o
   8   1  12       17.98       14.10     15.60 o
  -7   2  12       33.98       30.96      5.81 o
  -6   2  12       24.74       20.22      5.20 o
  -5   2  12        1.83        7.69      4.10 o
  -4   2  12      116.43      118.92      6.32 o
  -3   2  12      293.62      290.92      8.85 o
  -2   2  12      539.27      525.63     11.58 o
  -1   2  12      127.46      120.53      5.50 o
   0   2  12       12.19       20.09      3.46 o
   1   2  12      133.53      135.87      5.49 o
   2   2  12      558.90      557.57     11.88 o
   3   2  12      269.61      260.57      9.00 o
   4   2  12      112.17      104.88      6.16 o
   5   2  12        0.76        0.54      3.77 o
   6   2  12       37.08       35.62      5.50 o
   7   2  12       27.66       28.89      5.94 o
  -7   3  12       32.99       36.93      7.18 o
  -6   3  12       86.81       97.62      7.85 o
  -5   3  12       45.23       49.63      5.79 o
  -4   3  12       91.95       99.18      6.25 o
  -3   3  12      391.29      394.37     11.00 o
  -2   3  12      180.91      174.20      7.03 o
  -1   3  12      300.55      293.63      8.18 o
   0   3  12      131.97      137.43      5.57 o
   1   3  12      287.57      298.20      8.29 o
   2   3  12      209.27      207.44      7.07 o
   3   3  12      408.92      410.59     11.32 o
   4   3  12       66.62       65.75      5.44 o
   5   3  12       42.95       46.51      5.21 o
   6   3  12       92.92      102.70      9.74 o
   7   3  12       34.49       28.46      6.60 o
  -7   4  12        7.90       10.43      7.16 o
  -6   4  12       36.35       45.64      8.54 o
  -5   4  12      102.65      110.60      7.07 o
  -4   4  12      125.11      119.76      6.24 o
  -3   4  12       90.57       77.41      5.01 o
  -2   4  12       33.44       33.84      4.30 o
  -1   4  12      333.55      343.07      9.96 o
   0   4  12      312.15      299.59      8.00 o
   1   4  12      326.92      321.99      8.77 o
   2   4  12       29.69       23.73      4.17 o
   3   4  12       89.21       87.28      5.97 o
   4   4  12      102.09      104.88      6.25 o
   5   4  12      112.84      120.68      8.52 o
   6   4  12       42.03       37.08      7.45 o
   7   4  12        5.59        1.02      5.75 o
  -7   5  12       13.47       18.91     12.21 o
  -6   5  12       31.68       30.14      5.64 o
  -5   5  12       51.92       54.33      5.59 o
  -4   5  12       83.03       85.40      6.82 o
  -3   5  12       66.35       63.64      4.77 o
  -2   5  12       24.47       22.71      3.96 o
  -1   5  12       90.75       85.92      5.49 o
   0   5  12      322.58      331.12      9.47 o
   1   5  12       90.35       88.91      5.18 o
   2   5  12       15.03       16.26      3.94 o
   3   5  12       72.35       65.33      5.26 o
   4   5  12       65.06       61.98      5.66 o
   5   5  12       66.94       72.61      6.73 o
   6   5  12       26.32       29.29      8.18 o
   7   5  12       12.03       20.29     11.77 o
  -6   6  12      103.01      111.84      8.71 o
  -5   6  12       12.16       15.64      5.44 o
  -4   6  12      154.76      166.64      7.54 o
  -3   6  12       54.01       51.91      4.57 o
  -2   6  12      526.10      522.92     11.62 o
  -1   6  12       58.30       58.77      4.84 o
   0   6  12      246.17      246.48      8.65 o
   1   6  12       74.77       73.87      5.21 o
   2   6  12      562.09      547.13     11.93 o
   3   6  12       58.38       61.25      5.60 o
   4   6  12      144.39      153.79      8.51 o
   5   6  12       19.82       29.33      6.46 o
   6   6  12      112.63      125.24     13.80 o
  -6   7  12       21.44       24.73      8.41 o
  -5   7  12        3.73        7.32      4.75 o
  -4   7  12       17.24       27.47      4.69 o
  -3   7  12      202.02      202.72      7.49 o
  -2   7  12      232.90      221.06      8.06 o
  -1   7  12       66.78       66.40      5.14 o
   0   7  12       14.86       21.58      4.22 o
   1   7  12       56.92       55.35      4.95 o
   2   7  12      240.91      234.22      8.70 o
   3   7  12      195.06      214.94      9.86 o
   4   7  12       26.97       30.14      7.36 o
   5   7  12        4.80       19.59      7.12 o
   6   7  12       25.77       21.51      8.13 o
  -5   8  12       76.85       81.16      8.04 o
  -4   8  12       11.46       16.18      4.55 o
  -3   8  12      103.72       95.12      5.79 o
  -2   8  12       30.92       24.56      4.06 o
  -1   8  12      211.10      207.64      8.00 o
   0   8  12        8.40        9.53      3.68 o
   1   8  12      236.70      241.88      9.59 o
   2   8  12       25.05       19.86      4.24 o
   3   8  12       76.20       80.50      7.21 o
   4   8  12        7.87       16.27      6.91 o
   5   8  12       79.28       87.20      9.40 o
  -5   9  12       42.10       47.42     13.26 o
  -4   9  12       28.06       30.83      5.00 o
  -3   9  12       15.62       17.63      4.37 o
  -2   9  12        1.98        3.79      4.36 o
  -1   9  12       67.79       80.55      5.89 o
   0   9  12       80.91       90.56      6.88 o
   1   9  12       81.96      102.25      8.24 o
   2   9  12        2.09        6.15      4.66 o
   3   9  12       10.51       14.80      5.68 o
   4   9  12       33.94       22.39      6.83 o
   5   9  12       40.63       40.96     13.55 o
  -4  10  12       74.93       56.74      8.20 o
  -3  10  12        6.03       14.61      5.91 o
  -2  10  12       70.24       66.86      6.11 o
  -1  10  12       39.48       46.35      6.74 o
   0  10  12      171.48      168.49      9.10 o
   1  10  12       36.41       33.03      8.72 o
   2  10  12       77.17       84.00     11.40 o
   3  10  12        8.42       26.50      9.54 o
  -2  11  12       44.38       52.97     21.64 o
  -1  11  12       68.64       53.71      8.80 o
   0  11  12        7.51        9.59     10.57 o
   1  11  12       65.39       61.94     19.01 o
   2  11  12       37.70       41.00     14.10 o
   1   0  13      128.52      112.99      5.32 o
   2   0  13      951.25      932.24     14.62 o
   3   0  13      154.89      153.92      6.94 o
   4   0  13      153.56      173.80      8.91 o
   5   0  13        0.40        9.48      5.13 o
   6   0  13      100.75      100.16      8.55 o
   7   0  13       13.71        1.76      7.18 o
  -7   1  13       27.86       22.69      7.60 o
  -6   1  13       21.76       18.41      6.62 o
  -5   1  13       11.75       16.47      5.57 o
  -4   1  13       54.93       59.19      6.74 o
  -3   1  13      213.30      223.55      8.18 o
  -2   1  13       29.35       25.99      4.06 o
  -1   1  13      106.98      105.54      5.56 o
   0   1  13      224.38      243.81      8.38 o
   1   1  13      101.20      103.30      5.55 o
   2   1  13       36.56       39.09      4.48 o
   3   1  13      204.26      202.30      8.45 o
   4   1  13       51.53       72.31      5.89 o
   5   1  13        8.61       14.61      6.99 o
   6   1  13       28.69       37.36      6.22 o
   7   1  13       30.14       27.62      6.37 o
  -7   2  13        7.93        9.56      7.42 o
  -6   2  13       13.35        9.25      6.31 o
  -5   2  13      156.79      146.77     10.31 o
  -4   2  13       24.11       23.65      4.59 o
  -3   2  13       38.10       34.03      4.44 o
  -2   2  13       29.70       29.42      4.27 o
  -1   2  13      388.75      387.05     10.30 o
   0   2  13       23.59       29.54      3.89 o
   1   2  13      392.94      394.31     10.45 o
   2   2  13       29.68       34.68      4.55 o
   3   2  13       37.41       40.46      5.07 o
   4   2  13       30.04       28.79      4.83 o
   5   2  13      147.45      158.27      8.15 o
   6   2  13       15.59       19.99      5.57 o
   7   2  13        9.35       12.31      6.94 o
  -7   3  13       28.94       18.64     10.41 o
  -6   3  13       44.53       52.17      7.90 o
  -5   3  13       17.10       23.56      6.83 o
  -4   3  13      108.33      113.87      7.17 o
  -3   3  13      150.98      157.67      7.59 o
  -2   3  13       11.32       11.08      4.06 o
  -1   3  13      128.94      123.82      6.34 o
   0   3  13      223.65      209.28      7.96 o
   1   3  13       97.29       98.32      5.89 o
   2   3  13        8.63       13.92      4.36 o
   3   3  13      154.93      163.94      7.92 o
   4   3  13      140.57      150.64      7.98 o
   5   3  13        8.62        4.13      4.26 o
   6   3  13       28.77       27.54      8.32 o
   7   3  13       26.29       11.45      8.16 o
  -6   4  13       26.80       33.29      6.48 o
  -5   4  13       22.67       38.16      6.30 o
  -4   4  13      139.27      141.79     11.15 o
  -3   4  13       61.99       57.78      6.94 o
  -2   4  13      386.30      366.57     10.88 o
  -1   4  13       80.75       80.47      5.57 o
   0   4  13      126.99      126.98      6.29 o
   1   4  13       79.25       75.30      5.18 o
   2   4  13      361.26      350.62     10.96 o
   3   4  13       62.57       64.17      5.78 o
   4   4  13      138.11      139.78      7.69 o
   5   4  13       19.62        7.88      5.30 o
   6   4  13       23.61       18.24      7.58 o
  -6   5  13       30.10       22.30      8.95 o
  -5   5  13        1.75       -0.26      5.09 o
  -4   5  13       57.89       64.81      6.35 o
  -3   5  13      146.98      144.70      7.26 o
  -2   5  13       69.39       73.76      5.89 o
  -1   5  13      114.80      109.63      6.62 o
   0   5  13      153.52      159.11      7.52 o
   1   5  13       93.39       88.77      5.90 o
   2   5  13       65.77       59.38      5.55 o
   3   5  13      171.20      174.93      8.21 o
   4   5  13       60.63       61.66      8.09 o
   5   5  13        1.02        6.14      5.40 o
   6   5  13       23.46       19.97      7.94 o
  -6   6  13        6.75       14.10     19.23 o
  -5   6  13       92.76       98.30      7.89 o
  -4   6  13       31.41       30.67      4.98 o
  -3   6  13       57.94       56.93      5.05 o
  -2   6  13      142.24      146.94      7.22 o
  -1   6  13      144.42      159.59      7.56 o
   0   6  13        5.30        4.19      3.88 o
   1   6  13      138.94      147.45      7.28 o
   2   6  13      149.93      147.39      7.35 o
   3   6  13       62.01       64.99      5.90 o
   4   6  13       22.29       26.50      6.01 o
   5   6  13       98.88       94.11      9.32 o
  -5   7  13        5.17       31.67      9.86 o
  -4   7  13      101.21       93.13      6.73 o
  -3   7  13       37.62       42.67      4.90 o
  -2   7  13       25.32       30.22      4.54 o
  -1   7  13       40.58       52.27      5.21 o
   0   7  13      344.82      346.61     10.53 o
   1   7  13       35.26       42.42      5.24 o
   2   7  13       31.46       35.44      5.23 o
   3   7  13       34.02       31.51      7.46 o
   4   7  13      109.59       99.28      8.41 o
   5   7  13        3.96       38.37     17.64 o
  -4   8  13       57.97       59.54      7.44 o
  -3   8  13        1.92        5.96      4.35 o
  -2   8  13       80.20       86.09      5.93 o
  -1   8  13       46.19       50.02      4.94 o
   0   8  13      103.69      116.19      6.90 o
   1   8  13       33.26       32.88      5.21 o
   2   8  13       82.88       88.15      8.81 o
   3   8  13        3.35        4.65      5.16 o
   4   8  13       55.24       51.25     12.23 o
  -3   9  13      166.85      165.26     10.10 o
  -2   9  13       38.00       33.07      5.04 o
  -1   9  13      125.62      134.74      7.57 o
   0   9  13       17.69       20.72      5.18 o
   1   9  13      104.11      124.30      9.24 o
   2   9  13       38.20       38.81      6.06 o
   3   9  13      176.30      174.69     32.30 o
  -2  10  13       56.57       62.55     18.65 o
  -1  10  13       81.13       80.42      9.28 o
   0  10  13        1.10        0.63      9.84 o
   1  10  13       81.03       78.86     10.76 o
   2  10  13       61.18       56.00     22.65 o
   0   0  14       57.89       64.33      7.56 o
   1   0  14      402.46      395.16     10.79 o
   2   0  14       14.93       18.60      4.25 o
   3   0  14       23.68       23.25      5.73 o
   4   0  14       24.58       27.82      5.87 o
   5   0  14      187.91      184.69     11.36 o
   6   0  14       10.37       11.55      7.20 o
  -6   1  14       22.28       16.81      8.53 o
  -5   1  14        1.21        6.13      5.71 o
  -4   1  14       97.46      103.17     12.07 o
  -3   1  14       93.54      100.03      6.86 o
  -2   1  14       22.73       25.42      4.45 o
  -1   1  14       48.60       57.98      4.90 o
   0   1  14      321.61      323.49      9.17 o
   1   1  14       49.28       50.27      4.93 o
   2   1  14       18.14       12.08      4.34 o
   3   1  14       80.26       84.96      6.80 o
   4   1  14       90.59       93.12      7.90 o
   5   1  14        1.16       -5.24      6.04 o
   6   1  14       28.90       24.18      6.38 o
  -6   2  14       60.87       37.87     13.42 o
  -5   2  14        2.62        4.27      7.84 o
  -4   2  14       93.60      113.09      8.67 o
  -3   2  14        4.82        4.91      3.95 o
  -2   2  14      401.18      418.95     11.36 o
  -1   2  14        1.92        4.66      4.10 o
   0   2  14        2.70        0.12      4.00 o
   1   2  14        4.20        8.52      4.12 o
   2   2  14      439.22      453.47     12.61 o
   3   2  14        4.11       17.97      4.92 o
   4   2  14       98.60      108.57      9.85 o
   5   2  14        4.60       -0.22      6.41 o
   6   2  14       69.12       65.12     12.64 o
  -6   3  14        6.86        9.92     15.00 o
  -5   3  14        7.46       22.72      6.08 o
  -4   3  14        3.22        4.16      5.33 o
  -3   3  14      123.48      114.05      7.01 o
  -2   3  14       26.02       16.53      4.01 o
  -1   3  14       86.33       92.93      6.32 o
   0   3  14       43.35       43.01      5.04 o
   1   3  14       90.76       89.83      6.29 o
   2   3  14       18.61       12.41      5.07 o
   3   3  14      101.82      109.06      7.37 o
   4   3  14       11.34       14.49      4.67 o
   5   3  14        5.84       13.42      6.76 o
   6   3  14       10.04       -3.32      7.47 o
  -5   4  14      147.51      159.08     10.81 o
  -4   4  14       12.98       31.43      6.55 o
  -3   4  14       39.85       42.28      5.31 o
  -2   4  14       45.62       44.17      5.38 o
  -1   4  14      304.61      299.33     10.53 o
   0   4  14        5.37       10.67      4.66 o
   1   4  14      336.47      335.29     11.07 o
   2   4  14       52.81       49.66      5.77 o
   3   4  14       27.59       24.56      5.10 o
   4   4  14       13.12       18.22      4.95 o
   5   4  14      160.10      153.96     10.89 o
  -5   5  14        2.55       12.97      9.00 o
  -4   5  14      133.05      148.96      9.15 o
  -3   5  14       48.41       62.84      6.22 o
  -2   5  14      114.55      117.17      7.44 o
  -1   5  14       20.00       30.66      5.25 o
   0   5  14      333.88      352.26     11.64 o
   1   5  14       22.20       21.43      4.73 o
   2   5  14       98.84       96.23      6.73 o
   3   5  14       50.64       56.30      6.15 o
   4   5  14      122.42      121.88      9.14 o
   5   5  14        2.72       18.47      8.03 o
  -5   6  14       21.96       17.08     11.15 o
  -4   6  14       20.28       26.54      7.43 o
  -3   6  14        2.02        9.79      6.00 o
  -2   6  14      115.64      113.56      7.00 o
  -1   6  14       42.83       40.84      7.82 o
   0   6  14        2.49        5.54      4.69 o
   1   6  14       56.04       46.50      5.43 o
   2   6  14      120.03      112.26      7.38 o
   3   6  14        0.64        5.12      5.03 o
   4   6  14       21.88       17.83      8.90 o
   5   6  14       19.88       12.77     11.12 o
  -4   7  14        3.88       14.92      7.14 o
  -3   7  14      130.63      138.38      8.19 o
  -2   7  14        3.41        6.37      4.35 o
  -1   7  14       89.31       94.35      7.32 o
   0   7  14       12.74        6.64      5.90 o
   1   7  14       87.33      102.38      6.88 o
   2   7  14        2.86        5.58      5.69 o
   3   7  14      120.15      102.14      8.54 o
   4   7  14        2.86        4.73     20.60 o
  -3   8  14       13.98       17.16      7.83 o
  -2   8  14       74.44       66.27      6.94 o
  -1   8  14       67.70       79.46      7.33 o
   0   8  14        6.09       16.00      5.89 o
   1   8  14       65.10       66.75      6.71 o
   2   8  14       71.88       65.42      9.37 o
   3   8  14       14.10       16.46      9.61 o
  -1   9  14       13.57       32.29     10.38 o
   0   9  14      141.61      144.28     12.87 o
   1   9  14       13.81       10.83      8.68 o
   1   0  15        5.04       12.40      4.53 o
   2   0  15      176.27      186.46      9.49 o
   3   0  15       28.48       42.11      6.65 o
   4   0  15       11.33       23.97      5.89 o
   5   0  15        2.19       -3.96      7.06 o
  -5   1  15        0.77        9.28      7.75 o
  -4   1  15       49.20       52.09      7.24 o
  -3   1  15       49.40       53.05      6.93 o
  -2   1  15       42.05       53.06      6.53 o
  -1   1  15       40.11       48.55      5.74 o
   0   1  15       80.58       92.62      6.87 o
   1   1  15       24.40       21.23      4.99 o
   2   1  15       40.99       38.99      5.56 o
   3   1  15       49.44       67.84      7.79 o
   4   1  15       51.53       61.11      8.01 o
   5   1  15        0.27       -0.37      7.68 o
  -4   2  15       67.72       85.99      9.74 o
  -3   2  15       40.17       40.22      5.78 o
  -2   2  15       39.91       50.56      5.38 o
  -1   2  15      233.79      226.04      9.00 o
   0   2  15      155.25      176.68      7.97 o
   1   2  15      220.48      220.36      8.92 o
   2   2  15       37.53       34.19      5.28 o
   3   2  15       40.97       36.67      6.98 o
   4   2  15       71.44       85.53      7.88 o
   5   2  15      113.78      112.18     16.36 o
  -4   3  15       70.10       84.86     10.06 o
  -3   3  15       40.99       53.05      6.96 o
  -2   3  15       21.94       16.22      4.50 o
  -1   3  15       19.82       22.99      5.57 o
   0   3  15      283.64      282.67     10.04 o
   1   3  15       27.47       28.53      5.47 o
   2   3  15       39.92       54.60      6.15 o
   3   3  15       41.65       47.80      5.80 o
   4   3  15       81.51       80.39      7.23 o
   5   3  15        1.11       16.99     12.34 o
  -4   4  15       18.25       41.56     13.44 o
  -3   4  15       50.05       54.37      6.11 o
  -2   4  15      124.35      126.99      7.73 o
  -1   4  15       47.34       49.26      6.06 o
   0   4  15       12.20       12.74      4.86 o
   1   4  15       34.34       37.23      5.50 o
   2   4  15      107.54      108.76      7.81 o
   3   4  15       56.29       48.57      5.95 o
   4   4  15       10.45       11.38      6.79 o
  -4   5  15        1.08        3.18     10.75 o
  -3   5  15      109.19      103.65      8.27 o
  -2   5  15       24.32       35.37      5.65 o
  -1   5  15       75.88       89.57      7.17 o
   0   5  15        0.55        0.33      5.06 o
   1   5  15       75.94       88.40      7.13 o
   2   5  15       24.55       30.42      5.53 o
   3   5  15      125.02      120.20      9.69 o
   4   5  15        0.94       -8.67      8.67 o
  -3   6  15        5.63       -0.86     13.89 o
  -2   6  15       28.15       38.04      6.02 o
  -1   6  15      108.30      115.17      7.76 o
   0   6  15       29.25       36.66      7.34 o
   1   6  15      107.97      125.49      8.08 o
   2   6  15       27.32       31.09      7.52 o
   3   6  15        4.18       13.04      9.14 o
  -2   7  15       26.29       28.37      9.10 o
  -1   7  15       11.40       21.08      7.17 o
   0   7  15      175.43      177.78     11.36 o
   1   7  15       13.30       16.61      7.31 o
   2   7  15       20.71       19.95      8.23 o
   0   0  16      134.49      152.40     13.01 o
   1   0  16       69.31       68.94      6.40 o
   2   0  16        5.99        8.66      6.34 o
   3   0  16        7.84       22.13      9.16 o
  -3   1  16      100.14       95.40     13.42 o
  -2   1  16       74.45       80.38      7.95 o
  -1   1  16       33.67       29.47      6.88 o
   0   1  16      102.42      119.17      7.72 o
   1   1  16       58.70       60.40      6.31 o
   2   1  16       68.78       81.53      7.64 o
   3   1  16       85.87       89.90     12.73 o
   4   1  16       48.12       54.42     16.84 o
  -3   2  16       70.29       47.94     30.26 o
  -2   2  16       11.35       17.27      5.74 o
  -1   2  16       49.68       59.97      6.32 o
   0   2  16       31.90       42.04      6.45 o
   1   2  16       44.89       42.71      6.38 o
   2   2  16        6.39        5.24      5.16 o
   3   2  16       63.13       63.64     13.95 o
  -3   3  16       84.64       52.39     13.00 o
  -2   3  16       37.45       29.06      8.33 o
  -1   3  16       79.46       89.43      6.70 o
   0   3  16       67.81       75.05      6.28 o
   1   3  16       78.44       77.41      6.88 o
   2   3  16       46.03       42.78      6.73 o
   3   3  16       85.22       67.33     11.34 o
  -3   4  16        3.06       -2.86     11.76 o
  -2   4  16       48.34       59.62      9.13 o
  -1   4  16       24.41       24.87      6.50 o
   0   4  16       43.90       51.00      6.55 o
   1   4  16       24.57       23.41      5.65 o
   2   4  16       41.74       43.81      8.71 o
   3   4  16        4.59        4.05      8.68 o
  -2   5  16       30.84       14.45     14.85 o
  -1   5  16       30.16       38.74     10.55 o
   0   5  16       60.41       59.51     12.67 o
   1   5  16       32.88       59.55     11.94 o
   2   5  16       34.46       47.22     11.06 o
  -1   1  17      112.46       92.33     15.51 o
   0   1  17        8.47        9.28     11.58 o
   1   1  17      105.06       75.93     18.85 o
  -1   2  17       19.44        0.46     12.59 o
   0   2  17       22.42        8.11     12.01 o
   1   2  17       17.02       14.55     15.12 o
 
